# Supplementary material for: ﻿Scorpiopslourencoi sp. nov., the revalidation of Scorpiopsatomatus Qi, Zhu & Lourenço, 2005, and the redescription of Scorpiopstibetanus Hirst, 1911 (Scorpiones, Scorpiopidae) from China
Source: Zookeys. 2022 Nov 30;1132:189–214. doi: 10.3897/zookeys.1132.87364 (PMC9836579; doi:10.3897/zookeys.1132.87364)
Supplement: XML Treatment for Scorpiops [file zookeys.1132.87364-treatment1.xml]

<!DOCTYPE tp:taxon-treatment
  PUBLIC "-//TaxonX//DTD Taxonomic Treatment Publishing DTD v0 20100105//EN" "tax-treatment-NSO.dtd">
<tp:taxon-treatment xmlns:tp="http://www.plazi.org/taxpub"><tp:treatment-meta><kwd-group><label>Taxon classification</label><kwd>
                <named-content content-type="kingdom">Animalia</named-content>
              </kwd><kwd>
                <named-content content-type="order">Scorpiones</named-content>
              </kwd><kwd>
                <named-content content-type="family">Euscorpiidae</named-content>
              </kwd></kwd-group><mixed-citation publication-type="journal"><person-group><name><surname>Lv</surname><given-names>Heyu</given-names></name><name><surname>Di</surname><given-names>Zhiyong</given-names></name></person-group><article-title>﻿<italic><tp:taxon-name><tp:taxon-name-part taxon-name-part-type="genus" reg="Scorpiops">Scorpiops</tp:taxon-name-part><tp:taxon-name-part taxon-name-part-type="species" reg="lourencoi">lourencoi</tp:taxon-name-part></tp:taxon-name></italic> sp. nov., the revalidation of <italic><tp:taxon-name><tp:taxon-name-part taxon-name-part-type="genus" reg="Scorpiops">Scorpiops</tp:taxon-name-part><tp:taxon-name-part taxon-name-part-type="species" reg="atomatus">atomatus</tp:taxon-name-part></tp:taxon-name></italic> Qi, Zhu &amp; Lourenço, 2005, and the redescription of <italic><tp:taxon-name><tp:taxon-name-part taxon-name-part-type="genus" reg="Scorpiops">Scorpiops</tp:taxon-name-part><tp:taxon-name-part taxon-name-part-type="species" reg="tibetanus">tibetanus</tp:taxon-name-part></tp:taxon-name></italic> Hirst, 1911 (<tp:taxon-name><tp:taxon-name-part taxon-name-part-type="order">Scorpiones</tp:taxon-name-part></tp:taxon-name>, <tp:taxon-name><tp:taxon-name-part taxon-name-part-type="family">Scorpiopidae</tp:taxon-name-part></tp:taxon-name>) from China</article-title><source>Zookeys</source><day>30</day><month>11</month><year>2022</year><volume>1132</volume><fpage>189</fpage><lpage>214</lpage><pub-id pub-id-type="doi">10.3897/zookeys.1132.87364</pub-id></mixed-citation></tp:treatment-meta><tp:nomenclature><label>﻿Genus</label><tp:taxon-name>
              <object-id xmlns:xlink="http://www.w3.org/1999/xlink" content-type="arpha" xlink:type="simple">145D990D-D2B6-55F3-B0D1-EEA5B38F371A</object-id>
              <tp:taxon-name-part taxon-name-part-type="genus" reg="Scorpiops">Scorpiops</tp:taxon-name-part>
            </tp:taxon-name><tp:taxon-authority>Peters, 1861</tp:taxon-authority></tp:nomenclature><tp:treatment-sec sec-type="type species" id="SECID0EKEAE"><title>Type species.</title><p><italic><tp:taxon-name><tp:taxon-name-part taxon-name-part-type="genus" reg="Scorpiops">Scorpiops</tp:taxon-name-part><tp:taxon-name-part taxon-name-part-type="species" reg="hardwickii">hardwickii</tp:taxon-name-part></tp:taxon-name></italic> Gervais, 1843.</p></tp:treatment-sec><tp:treatment-sec sec-type="type locality" id="SECID0E2EAE"><title>Type locality.</title><p>India Himalaya.</p></tp:treatment-sec></tp:taxon-treatment>
