# Supplementary material for: ﻿Scorpiopslourencoi sp. nov., the revalidation of Scorpiopsatomatus Qi, Zhu & Lourenço, 2005, and the redescription of Scorpiopstibetanus Hirst, 1911 (Scorpiones, Scorpiopidae) from China
Source: Zookeys. 2022 Nov 30;1132:189–214. doi: 10.3897/zookeys.1132.87364 (PMC9836579; doi:10.3897/zookeys.1132.87364)
Supplement: XML Treatment for Scorpiops atomatus [file zookeys.1132.87364-treatment2.xml]

<!DOCTYPE tp:taxon-treatment
  PUBLIC "-//TaxonX//DTD Taxonomic Treatment Publishing DTD v0 20100105//EN" "tax-treatment-NSO.dtd">
<tp:taxon-treatment xmlns:tp="http://www.plazi.org/taxpub"><tp:treatment-meta><kwd-group><label>Taxon classification</label><kwd>
                <named-content content-type="kingdom">Animalia</named-content>
              </kwd><kwd>
                <named-content content-type="order">Scorpiones</named-content>
              </kwd><kwd>
                <named-content content-type="family">Euscorpiidae</named-content>
              </kwd></kwd-group><mixed-citation publication-type="journal"><person-group><name><surname>Lv</surname><given-names>Heyu</given-names></name><name><surname>Di</surname><given-names>Zhiyong</given-names></name></person-group><article-title>﻿<italic><tp:taxon-name><tp:taxon-name-part taxon-name-part-type="genus" reg="Scorpiops">Scorpiops</tp:taxon-name-part><tp:taxon-name-part taxon-name-part-type="species" reg="lourencoi">lourencoi</tp:taxon-name-part></tp:taxon-name></italic> sp. nov., the revalidation of <italic><tp:taxon-name><tp:taxon-name-part taxon-name-part-type="genus" reg="Scorpiops">Scorpiops</tp:taxon-name-part><tp:taxon-name-part taxon-name-part-type="species" reg="atomatus">atomatus</tp:taxon-name-part></tp:taxon-name></italic> Qi, Zhu &amp; Lourenço, 2005, and the redescription of <italic><tp:taxon-name><tp:taxon-name-part taxon-name-part-type="genus" reg="Scorpiops">Scorpiops</tp:taxon-name-part><tp:taxon-name-part taxon-name-part-type="species" reg="tibetanus">tibetanus</tp:taxon-name-part></tp:taxon-name></italic> Hirst, 1911 (<tp:taxon-name><tp:taxon-name-part taxon-name-part-type="order">Scorpiones</tp:taxon-name-part></tp:taxon-name>, <tp:taxon-name><tp:taxon-name-part taxon-name-part-type="family">Scorpiopidae</tp:taxon-name-part></tp:taxon-name>) from China</article-title><source>Zookeys</source><day>30</day><month>11</month><year>2022</year><volume>1132</volume><fpage>189</fpage><lpage>214</lpage><pub-id pub-id-type="doi">10.3897/zookeys.1132.87364</pub-id></mixed-citation></tp:treatment-meta><tp:nomenclature><label>﻿</label><tp:taxon-name>
              <object-id xmlns:xlink="http://www.w3.org/1999/xlink" content-type="arpha" xlink:type="simple">C345DBE0-47F0-5FB3-9815-AD839BD9F9FF</object-id>
              <tp:taxon-name-part taxon-name-part-type="genus" reg="Scorpiops">Scorpiops</tp:taxon-name-part>
              <tp:taxon-name-part taxon-name-part-type="species" reg="atomatus">atomatus</tp:taxon-name-part>
            </tp:taxon-name><tp:taxon-authority>Qi, Zhu &amp; Lourenço, 2005</tp:taxon-authority><xref ref-type="fig" rid="F1">Figs 1–4</xref><xref ref-type="fig" rid="F2">, 5–14</xref><xref ref-type="fig" rid="F3">, 15–24</xref><xref ref-type="fig" rid="F4">, 25–32</xref><xref ref-type="table" rid="T1">, Table 1</xref><tp:nomenclature-citation-list><tp:nomenclature-citation><tp:taxon-name>
                  <tp:taxon-name-part taxon-name-part-type="genus" reg="Scorpiops">Scorpiops</tp:taxon-name-part>
                  <tp:taxon-name-part taxon-name-part-type="species" reg="atomatus">atomatus</tp:taxon-name-part>
                </tp:taxon-name><comment>Qi, Zhu &amp; Lourenço, 2005: 6, 10, figs 16–31; <xref ref-type="bibr" rid="B8">Kovařík and Ahmed 2009</xref>: 10; <xref ref-type="bibr" rid="B3">Di et al. 2013</xref>: 59–61, figs 1–21, tab. 1; <xref ref-type="bibr" rid="B4">Di et al. 2014</xref>: 11.</comment></tp:nomenclature-citation></tp:nomenclature-citation-list></tp:nomenclature><tp:treatment-sec sec-type="type locality" id="SECID0ETHAE"><title>Type locality.</title><p>China, Xizang, Lang County (29.02°N, 93.08°E).</p></tp:treatment-sec><tp:treatment-sec sec-type="material" id="SECID0EYHAE"><title>Material examined.</title><p>2 males and 3 females, China, Xizang (Tibet), Linzhi City (Nyingchi City), Lang County (Nang County), Dongga Town (Tonga Town), 06/5/2017, Zhiyong Di leg, (Ar.-<abbrev xmlns:xlink="http://www.w3.org/1999/xlink" content-type="institution" xlink:title="Museum of Hebei University, Baoding, China" id="ABBRID0E5HAE" xlink:type="simple">MHBU</abbrev>-ScXZLX17050601, 01–05).</p></tp:treatment-sec><tp:treatment-sec sec-type="diagnosis" id="SECID0EDIAE"><title>Diagnosis</title><p>(modified from <xref ref-type="bibr" rid="B13">Qi et al. 2005</xref>). Adult body length 35–45 mm. Base color uniformly brown. Patella of pedipalp with 17 (5 <italic>eb</italic>, 2 <italic>esb</italic>, 2 <italic>em</italic>, 4 <italic>est</italic>, 4 <italic>et</italic>) external and 8–10 (usually nine) ventral trichobothria. Chelal trichobothria <italic>Eb<sub>3</sub></italic> is located in proximal half of manus between trichobothria <italic>Dt</italic> and <italic>Db.</italic> Chela with four ventral trichobothria. Chela with an average length/width ratio of 2.3 in males (<italic>n</italic> = 2 adults) and 2.5 in females (<italic>n</italic> = 3 adults); pedipalp movable finger with ca. five <abbrev xmlns:xlink="http://www.w3.org/1999/xlink" xlink:title="inner denticles" id="ABBRID0EIJAE" xlink:type="simple">ID</abbrev>, eight or nine <abbrev xmlns:xlink="http://www.w3.org/1999/xlink" xlink:title="inner accessory denticles" id="ABBRID0EMJAE" xlink:type="simple">IAD</abbrev>, 58–62 <abbrev xmlns:xlink="http://www.w3.org/1999/xlink" xlink:title="median denticles" id="ABBRID0EQJAE" xlink:type="simple">MD</abbrev>, and 7–9 <abbrev xmlns:xlink="http://www.w3.org/1999/xlink" xlink:title="outer denticles" id="ABBRID0EUJAE" xlink:type="simple">OD</abbrev> present, chela fingers on adult males and females scalloped, usually more strongly in male. Pectinal teeth count 10–11 in males (<italic>n</italic> = 2 adults) and eight or nine in females (<italic>n</italic> = 3 adults), fulcra present. Pectinal with three marginal and six middle lamellae. Telson bulbous and granulate, annular ring absent.</p><fig id="F1" position="float" orientation="portrait"><object-id xmlns:xlink="http://www.w3.org/1999/xlink" content-type="doi" xlink:type="simple">10.3897/zookeys.1132.87364.figures1-4</object-id><object-id xmlns:xlink="http://www.w3.org/1999/xlink" content-type="arpha" xlink:type="simple">47E7CCDA-5848-5E02-89BF-ADE03D38113C</object-id><label>Figures 1–4.</label><caption><p><italic><tp:taxon-name><tp:taxon-name-part taxon-name-part-type="genus" reg="Scorpiops">Scorpiops</tp:taxon-name-part><tp:taxon-name-part taxon-name-part-type="species" reg="atomatus">atomatus</tp:taxon-name-part></tp:taxon-name></italic> from Lang County <bold>1, 2</bold> male (Ar.-<abbrev xmlns:xlink="http://www.w3.org/1999/xlink" content-type="institution" xlink:title="Museum of Hebei University, Baoding, China" id="ABBRID0ERKAE" xlink:type="simple">MHBU</abbrev>-ScXZLX1705060101), dorsal and ventral views <bold>3, 4</bold> female (Ar.-<abbrev xmlns:xlink="http://www.w3.org/1999/xlink" content-type="institution" xlink:title="Museum of Hebei University, Baoding, China" id="ABBRID0EYKAE" xlink:type="simple">MHBU</abbrev>-ScXZLX1705060102), dorsal and ventral views. Scale bars: 12.0 mm.</p></caption><graphic xmlns:xlink="http://www.w3.org/1999/xlink" xlink:href="zookeys-1132-189_article-87364__-g001.jpg" position="float" orientation="portrait" xlink:type="simple" id="oo_775970.jpg"><uri content-type="original_file" xlink:type="simple">https://binary.pensoft.net/fig/775970</uri></graphic></fig><fig id="F2" position="float" orientation="portrait"><object-id xmlns:xlink="http://www.w3.org/1999/xlink" content-type="doi" xlink:type="simple">10.3897/zookeys.1132.87364.figures5-14</object-id><object-id xmlns:xlink="http://www.w3.org/1999/xlink" content-type="arpha" xlink:type="simple">D28842D2-DBAE-559E-9105-653DBB713854</object-id><label>Figures 5–14.</label><caption><p><italic><tp:taxon-name><tp:taxon-name-part taxon-name-part-type="genus" reg="Scorpiops">Scorpiops</tp:taxon-name-part><tp:taxon-name-part taxon-name-part-type="species" reg="atomatus">atomatus</tp:taxon-name-part></tp:taxon-name></italic> from Lang County <bold>5, 6, 7, 11, 12</bold> male (Ar.-<abbrev xmlns:xlink="http://www.w3.org/1999/xlink" content-type="institution" xlink:title="Museum of Hebei University, Baoding, China" id="ABBRID0EXLAE" xlink:type="simple">MHBU</abbrev>-ScXZLX1705060101) <bold>8, 9, 10, 13, 14</bold> female (Ar.-<abbrev xmlns:xlink="http://www.w3.org/1999/xlink" content-type="institution" xlink:title="Museum of Hebei University, Baoding, China" id="ABBRID0E5LAE" xlink:type="simple">MHBU</abbrev>-ScXZLX1705060102) <bold>5, 8</bold> carapace <bold>6, 9</bold> eyes and nearby area <bold>7, 10</bold> chelicera dorsal surface <bold>11, 13</bold> sternum, genital operculum, and pectines <bold>12, 14</bold> tergites. Scale bars: 2.0 mm.</p></caption><graphic xmlns:xlink="http://www.w3.org/1999/xlink" xlink:href="zookeys-1132-189_article-87364__-g002.jpg" position="float" orientation="portrait" xlink:type="simple" id="oo_775971.jpg"><uri content-type="original_file" xlink:type="simple">https://binary.pensoft.net/fig/775971</uri></graphic></fig><fig id="F3" position="float" orientation="portrait"><object-id xmlns:xlink="http://www.w3.org/1999/xlink" content-type="doi" xlink:type="simple">10.3897/zookeys.1132.87364.figures15-24</object-id><object-id xmlns:xlink="http://www.w3.org/1999/xlink" content-type="arpha" xlink:type="simple">85ABF033-971E-58F9-9076-F7988519F24D</object-id><label>Figures 15–24.</label><caption><p><italic><tp:taxon-name><tp:taxon-name-part taxon-name-part-type="genus" reg="Scorpiops">Scorpiops</tp:taxon-name-part><tp:taxon-name-part taxon-name-part-type="species" reg="atomatus">atomatus</tp:taxon-name-part></tp:taxon-name></italic> from Lang County. <bold>15–19</bold> male (Ar.-<abbrev xmlns:xlink="http://www.w3.org/1999/xlink" content-type="institution" xlink:title="Museum of Hebei University, Baoding, China" id="ABBRID0EHNAE" xlink:type="simple">MHBU</abbrev>-ScXZLX1705060101) <bold>20–24</bold> female (Ar.-<abbrev xmlns:xlink="http://www.w3.org/1999/xlink" content-type="institution" xlink:title="Museum of Hebei University, Baoding, China" id="ABBRID0EONAE" xlink:type="simple">MHBU</abbrev>-ScXZLX1705060102) <bold>15, 20</bold> telson, lateral surface <bold>16, 21</bold> femur dorsal surface <bold>17–19, 22–24</bold> patella dorsal, external, and ventral surfaces. Green dots showing trichobothrial patterns of pedipalps. Scale bars: 2.0 mm.</p></caption><graphic xmlns:xlink="http://www.w3.org/1999/xlink" xlink:href="zookeys-1132-189_article-87364__-g003.jpg" position="float" orientation="portrait" xlink:type="simple" id="oo_775972.jpg"><uri content-type="original_file" xlink:type="simple">https://binary.pensoft.net/fig/775972</uri></graphic></fig><fig id="F4" position="float" orientation="portrait"><object-id xmlns:xlink="http://www.w3.org/1999/xlink" content-type="doi" xlink:type="simple">10.3897/zookeys.1132.87364.figures25-32</object-id><object-id xmlns:xlink="http://www.w3.org/1999/xlink" content-type="arpha" xlink:type="simple">60A15689-6A5B-5E70-80AB-251EEA8663E9</object-id><label>Figures 25–32.</label><caption><p><italic><tp:taxon-name><tp:taxon-name-part taxon-name-part-type="genus" reg="Scorpiops">Scorpiops</tp:taxon-name-part><tp:taxon-name-part taxon-name-part-type="species" reg="atomatus">atomatus</tp:taxon-name-part></tp:taxon-name></italic> from Lang County <bold>25–28, 32</bold> male (Ar.-<abbrev xmlns:xlink="http://www.w3.org/1999/xlink" content-type="institution" xlink:title="Museum of Hebei University, Baoding, China" id="ABBRID0ETOAE" xlink:type="simple">MHBU</abbrev>-ScXZLX1705060101) <bold>29–31</bold> female (Ar.-<abbrev xmlns:xlink="http://www.w3.org/1999/xlink" content-type="institution" xlink:title="Museum of Hebei University, Baoding, China" id="ABBRID0E1OAE" xlink:type="simple">MHBU</abbrev>-ScXZLX1705060102) <bold>25–27, 29–31</bold> chela dorsal, external, and ventral surfaces <bold>28</bold> dentate margin of movable finger under UV light, showing rows of granules <bold>32</bold> right leg I retrolateral surface. Green dots showing trichobothrial patterns of pedipalps. Scale bars: 2.0 mm.</p></caption><graphic xmlns:xlink="http://www.w3.org/1999/xlink" xlink:href="zookeys-1132-189_article-87364__-g004.jpg" position="float" orientation="portrait" xlink:type="simple" id="oo_775973.jpg"><uri content-type="original_file" xlink:type="simple">https://binary.pensoft.net/fig/775973</uri></graphic></fig></tp:treatment-sec><tp:treatment-sec sec-type="description" id="SECID0EKPAE"><title>Description</title><p>(based on male specimen: Ar.-<abbrev xmlns:xlink="http://www.w3.org/1999/xlink" content-type="institution" xlink:title="Museum of Hebei University, Baoding, China" id="ABBRID0EQPAE" xlink:type="simple">MHBU</abbrev>-ScXZLX1705060101).</p><p><bold><italic>Coloration</italic></bold> (Figs <xref ref-type="fig" rid="F1">1</xref>, <xref ref-type="fig" rid="F1">2</xref>; after five years of preservation in alcohol): Carapace, reddish brown. Median and lateral ocular tubercles dark brown. Tergites and metasomal segments dark brown. Vesicle brown, with yellowish brown aculeus. Chelicerae yellow-brown, with black-brown fingers. Pedipalps dark brown. Legs brown. Tarsal claws yellowish brown. Sternum dark reddish brown. Genital operculum and sternites brown. Pectinal teeth yellowish.</p></tp:treatment-sec><tp:treatment-sec sec-type="Morphology" id="SECID0EEQAE"><title>Morphology.</title><p><bold><italic>Prosoma</italic></bold> (Figs <xref ref-type="fig" rid="F2">5</xref>, <xref ref-type="fig" rid="F2">6</xref>): Entire surface of carapace with fine granules. Anterior median furrow broad and shallow; lateral furrow broad and flat; posterior median furrow deep. Median ocular tubercle high and smooth, with single shallow median furrow, situated anterior to center of carapace. Lateral ocular tubercle with some large granules, three pairs of lateral ocelli, posterior smallest; smooth oval area behind lateral ocular tubercle.</p><p><bold><italic>Mesosoma</italic></bold>: Tergites densely covered with fine granules; tergites III–VI with median carina; tergite VII with two pairs of lateral carinae (outside lateral carinae degenerated) with large granules (Fig. <xref ref-type="fig" rid="F2">12</xref>). Pectinal teeth count 10/11, fulcra present (Fig. <xref ref-type="fig" rid="F2">11</xref>). Genital operculum subtriangular with genital protruding papillae (Fig. <xref ref-type="fig" rid="F2">11</xref>). Sternum pentagonal (Fig. <xref ref-type="fig" rid="F2">11</xref>). Sternite segments III–VI entirely smooth and shiny with few setae; segment VII with four ventral carinae and few setae.</p><p><bold><italic>Metasoma</italic></bold>: Integument coarse with few setae. Metasoma segments II–V are longer than wide; segments I–V have 10-8-8-8-7 granular carinae. All dorsal carinae granular on segment I, and gradually become strongly serrated from II–IV; segment V carinae with smaller serration dorsally and larger serration ventrally. Vesicle coarse with few setae (Fig. <xref ref-type="fig" rid="F3">15</xref>).</p><p><bold><italic>Pedipalps</italic></bold>: Integument with smooth granules and few setae. Femur with all dorsointernal, dorsoexternal, external, ventroexternal, ventrointernal carinae granulated, and internal carinae crenulated (Fig. <xref ref-type="fig" rid="F3">16</xref>). Patella with large granules on dorsointernal, dorsoexternal, ventrointernal, ventroexternal, and external carinae; two spinoid granules present on internal surface (Figs <xref ref-type="fig" rid="F3">17–19</xref>). Trichobothrial pattern C, neobothriotaxic (Vachon, 1974); patella with 17 external trichobothria (5 <italic>eb</italic>, 2 <italic>esb</italic>, 2 <italic>em</italic>, 4 <italic>est</italic>, 4 <italic>et</italic>), 8 (right) and 9 (left) ventral trichobothria (Figs <xref ref-type="fig" rid="F3">18</xref>, <xref ref-type="fig" rid="F3">19</xref>). Chela with four ventral trichobothria, all carinae are granular and coalesced except the dorsal secondary, subdigital, dorsal internal, interomedian, and ventromedian carinae vestigial, movable and fixed fingers with scalloped margins, single pronounced lobe in movable finger, and a corresponding notch in fixed finger (Figs <xref ref-type="fig" rid="F4">25–28</xref>).</p><p><bold><italic>Legs</italic></bold>: Integument coarse with few setae, except ventral aspects of coxae, trochanters, femurs, and patellae smooth. Trochanter dorsally with few granules. Femur dorsally densely granular. Patella dorsally densely granular, with dorsoexternal granular carinae. Tibiae without spurs (Fig. <xref ref-type="fig" rid="F4">32</xref>). Basitarsus with setae, spurs, and two lateral pedal spurs (Fig. <xref ref-type="fig" rid="F4">32</xref>). Tarsus ventrally with single row of spinules (Fig. <xref ref-type="fig" rid="F4">32</xref>). Tarsal ungues curved and hook-like (Fig. <xref ref-type="fig" rid="F4">32</xref>).</p><p><bold><italic>Chelicerae</italic></bold> (Fig. <xref ref-type="fig" rid="F2">7</xref>): Integument smooth, dorsally with an irregular pattern, ventrally with long hairs. Fixed finger of chelicera with three large triangular teeth on inner margin. Ventral of movable finger with five teeth on inner margin. Dorsal of movable finger with three teeth on inner margin.</p></tp:treatment-sec><tp:treatment-sec sec-type="variation" id="SECID0EAUAE"><title>Variations.</title><p>Figures of adult females are provided (Figs <xref ref-type="fig" rid="F1">3</xref>, <xref ref-type="fig" rid="F1">4</xref>, <xref ref-type="fig" rid="F2">8–10</xref>, <xref ref-type="fig" rid="F2">13</xref>, <xref ref-type="fig" rid="F2">14</xref>, <xref ref-type="fig" rid="F3">20–24</xref>, <xref ref-type="fig" rid="F4">29–31</xref>). Number (left/right) of trichobothria on the ventral surface of the pedipalp patellae: females with 9/9 (<italic>n</italic> = 2) and 10/9 (<italic>n</italic> = 1), males with 8/9 (<italic>n</italic> = 1) and 8/8 (<italic>n</italic> = 1). Number of pectinal teeth: females with 9/9 (<italic>n</italic> = 2) and 8/8 (<italic>n</italic> = 1), males with 10/11 (<italic>n</italic> = 1) and 11/11 (<italic>n</italic> = 1). Chela with an average length/width ratio of 2.3 in males (<italic>n</italic> = 2) and 2.5 in females (<italic>n</italic> = 3), male pedipalp chela fingers more strongly curved than females. All measurements are provided in Table <xref ref-type="table" rid="T1">1</xref>. Holotype (male, not examined; <xref ref-type="bibr" rid="B13">Qi et al. 2005</xref>): patella with 17 external and nine ventral trichobothria, pectinal teeth count 11/11; paratype (female): some of the segments are slightly bulkier than that of the male, pectinal teeth count 9/9.</p><table-wrap id="T1" position="float" orientation="portrait"><label>Table 1.</label><caption><p>Measurements (in mm) of <italic><tp:taxon-name><tp:taxon-name-part taxon-name-part-type="genus" reg="Scorpiops">S.</tp:taxon-name-part><tp:taxon-name-part taxon-name-part-type="species" reg="atomatus">atomatus</tp:taxon-name-part></tp:taxon-name></italic>, <italic><tp:taxon-name><tp:taxon-name-part taxon-name-part-type="genus" reg="Scorpiops">S.</tp:taxon-name-part><tp:taxon-name-part taxon-name-part-type="species" reg="tibetanus">tibetanus</tp:taxon-name-part></tp:taxon-name></italic>, and <italic><tp:taxon-name><tp:taxon-name-part taxon-name-part-type="genus" reg="Scorpiops">S.</tp:taxon-name-part><tp:taxon-name-part taxon-name-part-type="species" reg="lourencoi">lourencoi</tp:taxon-name-part></tp:taxon-name></italic> sp. nov.</p></caption><table id="TID0EI5AG" rules="all"><tbody><tr><th rowspan="1" colspan="1">Species Contents</th><th rowspan="1" colspan="2">
                      <italic>
                        <tp:taxon-name><tp:taxon-name-part taxon-name-part-type="genus" reg="Scorpiops">S.</tp:taxon-name-part><tp:taxon-name-part taxon-name-part-type="species" reg="atomatus">atomatus</tp:taxon-name-part></tp:taxon-name>
                      </italic>
                    </th><th rowspan="1" colspan="2">
                      <italic>
                        <tp:taxon-name><tp:taxon-name-part taxon-name-part-type="genus" reg="Scorpiops">S.</tp:taxon-name-part><tp:taxon-name-part taxon-name-part-type="species" reg="tibetanus">tibetanus</tp:taxon-name-part></tp:taxon-name>
                      </italic>
                    </th><th rowspan="1" colspan="2"><italic><tp:taxon-name><tp:taxon-name-part taxon-name-part-type="genus" reg="Scorpiops">S.</tp:taxon-name-part><tp:taxon-name-part taxon-name-part-type="species" reg="lourencoi">lourencoi</tp:taxon-name-part></tp:taxon-name></italic> sp. nov.</th></tr><tr><th rowspan="1" colspan="1">Sex</th><th rowspan="1" colspan="1">Male ScXZLX 1705060101</th><th rowspan="1" colspan="1">Female ScXZLX 1705060102</th><th rowspan="1" colspan="1">Male ScXZQS 1907200101</th><th rowspan="1" colspan="1">Female ScXZQS 1907200102</th><th rowspan="1" colspan="1">Male (holotype) ScXZRKZ 2107260101</th><th rowspan="1" colspan="1">Female (paratype) ScXZRKZ 2107260102</th></tr><tr><td rowspan="1" colspan="1">Total length:</td><td rowspan="1" colspan="1">42.5</td><td rowspan="1" colspan="1">40.3</td><td rowspan="1" colspan="1">57.3</td><td rowspan="1" colspan="1">52.7</td><td rowspan="1" colspan="1">46.7</td><td rowspan="1" colspan="1">47.3</td></tr><tr><td rowspan="1" colspan="7">Carapace:</td></tr><tr><td rowspan="1" colspan="1">– Length</td><td rowspan="1" colspan="1">6.6</td><td rowspan="1" colspan="1">6.8</td><td rowspan="1" colspan="1">7.7</td><td rowspan="1" colspan="1">7.3</td><td rowspan="1" colspan="1">6.5</td><td rowspan="1" colspan="1">6.7</td></tr><tr><td rowspan="1" colspan="1">– Anterior width</td><td rowspan="1" colspan="1">4.1</td><td rowspan="1" colspan="1">4.1</td><td rowspan="1" colspan="1">3.9</td><td rowspan="1" colspan="1">3.9</td><td rowspan="1" colspan="1">3.6</td><td rowspan="1" colspan="1">3.7</td></tr><tr><td rowspan="1" colspan="1">– Posterior width</td><td rowspan="1" colspan="1">6.9</td><td rowspan="1" colspan="1">7.3</td><td rowspan="1" colspan="1">7.8</td><td rowspan="1" colspan="1">7.6</td><td rowspan="1" colspan="1">6.7</td><td rowspan="1" colspan="1">6.9</td></tr><tr><td rowspan="1" colspan="7">Mesosomal segments:</td></tr><tr><td rowspan="1" colspan="1">– Length</td><td rowspan="1" colspan="1">11.6</td><td rowspan="1" colspan="1">10.9</td><td rowspan="1" colspan="1">14.7</td><td rowspan="1" colspan="1">15.0</td><td rowspan="1" colspan="1">14.1</td><td rowspan="1" colspan="1">14.9</td></tr><tr><td rowspan="1" colspan="7">Metasomal segment I:</td></tr><tr><td rowspan="1" colspan="1">– Length</td><td rowspan="1" colspan="1">2.5</td><td rowspan="1" colspan="1">2.4</td><td rowspan="1" colspan="1">3.6</td><td rowspan="1" colspan="1">3.0</td><td rowspan="1" colspan="1">2.7</td><td rowspan="1" colspan="1">2.7</td></tr><tr><td rowspan="1" colspan="1">– Width</td><td rowspan="1" colspan="1">2.5</td><td rowspan="1" colspan="1">2.4</td><td rowspan="1" colspan="1">4.1</td><td rowspan="1" colspan="1">3.6</td><td rowspan="1" colspan="1">3.0</td><td rowspan="1" colspan="1">2.8</td></tr><tr><td rowspan="1" colspan="1">– Depth</td><td rowspan="1" colspan="1">2.1</td><td rowspan="1" colspan="1">2.0</td><td rowspan="1" colspan="1">2.9</td><td rowspan="1" colspan="1">2.5</td><td rowspan="1" colspan="1">2.1</td><td rowspan="1" colspan="1">2.0</td></tr><tr><td rowspan="1" colspan="7">Metasomal segment II:</td></tr><tr><td rowspan="1" colspan="1">– Length</td><td rowspan="1" colspan="1">2.9</td><td rowspan="1" colspan="1">2.6</td><td rowspan="1" colspan="1">4.3</td><td rowspan="1" colspan="1">3.7</td><td rowspan="1" colspan="1">3.2</td><td rowspan="1" colspan="1">3.1</td></tr><tr><td rowspan="1" colspan="1">– Width</td><td rowspan="1" colspan="1">2.1</td><td rowspan="1" colspan="1">2.1</td><td rowspan="1" colspan="1">3.6</td><td rowspan="1" colspan="1">3.2</td><td rowspan="1" colspan="1">2.7</td><td rowspan="1" colspan="1">2.6</td></tr><tr><td rowspan="1" colspan="1">– Depth</td><td rowspan="1" colspan="1">2.0</td><td rowspan="1" colspan="1">2.0</td><td rowspan="1" colspan="1">3.4</td><td rowspan="1" colspan="1">3.0</td><td rowspan="1" colspan="1">2.3</td><td rowspan="1" colspan="1">2.1</td></tr><tr><td rowspan="1" colspan="7">Metasomal segment III:</td></tr><tr><td rowspan="1" colspan="1">– Length</td><td rowspan="1" colspan="1">3.0</td><td rowspan="1" colspan="1">2.8</td><td rowspan="1" colspan="1">5.0</td><td rowspan="1" colspan="1">4.4</td><td rowspan="1" colspan="1">3.7</td><td rowspan="1" colspan="1">3.7</td></tr><tr><td rowspan="1" colspan="1">– Width</td><td rowspan="1" colspan="1">2.1</td><td rowspan="1" colspan="1">2.0</td><td rowspan="1" colspan="1">3.6</td><td rowspan="1" colspan="1">3.0</td><td rowspan="1" colspan="1">2.7</td><td rowspan="1" colspan="1">2.6</td></tr><tr><td rowspan="1" colspan="1">– Depth</td><td rowspan="1" colspan="1">2.2</td><td rowspan="1" colspan="1">2.1</td><td rowspan="1" colspan="1">3.2</td><td rowspan="1" colspan="1">2.7</td><td rowspan="1" colspan="1">2.3</td><td rowspan="1" colspan="1">2.1</td></tr><tr><td rowspan="1" colspan="7">Metasomal segment IV:</td></tr><tr><td rowspan="1" colspan="1">– Length</td><td rowspan="1" colspan="1">3.5</td><td rowspan="1" colspan="1">3.3</td><td rowspan="1" colspan="1">5.5</td><td rowspan="1" colspan="1">5.2</td><td rowspan="1" colspan="1">3.9</td><td rowspan="1" colspan="1">3.8</td></tr><tr><td rowspan="1" colspan="1">– Width</td><td rowspan="1" colspan="1">2.0</td><td rowspan="1" colspan="1">1.9</td><td rowspan="1" colspan="1">3.2</td><td rowspan="1" colspan="1">2.8</td><td rowspan="1" colspan="1">2.4</td><td rowspan="1" colspan="1">2.4</td></tr><tr><td rowspan="1" colspan="1">– Depth</td><td rowspan="1" colspan="1">1.9</td><td rowspan="1" colspan="1">1.9</td><td rowspan="1" colspan="1">2.9</td><td rowspan="1" colspan="1">2.7</td><td rowspan="1" colspan="1">2.2</td><td rowspan="1" colspan="1">2.1</td></tr><tr><td rowspan="1" colspan="7">Metasomal segment V:</td></tr><tr><td rowspan="1" colspan="1">– Length</td><td rowspan="1" colspan="1">6.0</td><td rowspan="1" colspan="1">5.6</td><td rowspan="1" colspan="1">8.3</td><td rowspan="1" colspan="1">7.4</td><td rowspan="1" colspan="1">6.1</td><td rowspan="1" colspan="1">5.9</td></tr><tr><td rowspan="1" colspan="1">– Width</td><td rowspan="1" colspan="1">2.0</td><td rowspan="1" colspan="1">1.9</td><td rowspan="1" colspan="1">2.6</td><td rowspan="1" colspan="1">2.1</td><td rowspan="1" colspan="1">2.1</td><td rowspan="1" colspan="1">2.0</td></tr><tr><td rowspan="1" colspan="1">– Depth</td><td rowspan="1" colspan="1">1.9</td><td rowspan="1" colspan="1">1.7</td><td rowspan="1" colspan="1">2.7</td><td rowspan="1" colspan="1">2.2</td><td rowspan="1" colspan="1">1.8</td><td rowspan="1" colspan="1">1.8</td></tr><tr><td rowspan="1" colspan="7">Telson:</td></tr><tr><td rowspan="1" colspan="1">– Length</td><td rowspan="1" colspan="1">6.4</td><td rowspan="1" colspan="1">5.9</td><td rowspan="1" colspan="1">8.2</td><td rowspan="1" colspan="1">7.3</td><td rowspan="1" colspan="1">6.5</td><td rowspan="1" colspan="1">6.5</td></tr><tr><td rowspan="1" colspan="1">– Width</td><td rowspan="1" colspan="1">2.4</td><td rowspan="1" colspan="1">2.4</td><td rowspan="1" colspan="1">3.3</td><td rowspan="1" colspan="1">2.8</td><td rowspan="1" colspan="1">2.7</td><td rowspan="1" colspan="1">2.2</td></tr><tr><td rowspan="1" colspan="1">– Depth</td><td rowspan="1" colspan="1">2.4</td><td rowspan="1" colspan="1">2.2</td><td rowspan="1" colspan="1">3.1</td><td rowspan="1" colspan="1">2.8</td><td rowspan="1" colspan="1">2.5</td><td rowspan="1" colspan="1">2.2</td></tr><tr><td rowspan="1" colspan="7">Pedipalp femur:</td></tr><tr><td rowspan="1" colspan="1">– Length</td><td rowspan="1" colspan="1">5.6</td><td rowspan="1" colspan="1">5.6</td><td rowspan="1" colspan="1">5.4</td><td rowspan="1" colspan="1">4.8</td><td rowspan="1" colspan="1">4.9</td><td rowspan="1" colspan="1">4.8</td></tr><tr><td rowspan="1" colspan="1">– Width</td><td rowspan="1" colspan="1">2.5</td><td rowspan="1" colspan="1">2.6</td><td rowspan="1" colspan="1">2.6</td><td rowspan="1" colspan="1">2.3</td><td rowspan="1" colspan="1">2.5</td><td rowspan="1" colspan="1">2.4</td></tr><tr><td rowspan="1" colspan="1">– Depth</td><td rowspan="1" colspan="1">1.5</td><td rowspan="1" colspan="1">1.5</td><td rowspan="1" colspan="1">2.2</td><td rowspan="1" colspan="1">2.1</td><td rowspan="1" colspan="1">1.9</td><td rowspan="1" colspan="1">1.8</td></tr><tr><td rowspan="1" colspan="7">Pedipalp patella:</td></tr><tr><td rowspan="1" colspan="1">– Length</td><td rowspan="1" colspan="1">5.3</td><td rowspan="1" colspan="1">5.7</td><td rowspan="1" colspan="1">6.2</td><td rowspan="1" colspan="1">5.8</td><td rowspan="1" colspan="1">5.2</td><td rowspan="1" colspan="1">5.4</td></tr><tr><td rowspan="1" colspan="1">– Width</td><td rowspan="1" colspan="1">3.2</td><td rowspan="1" colspan="1">3.3</td><td rowspan="1" colspan="1">2.7</td><td rowspan="1" colspan="1">2.6</td><td rowspan="1" colspan="1">2.7</td><td rowspan="1" colspan="1">2.1</td></tr><tr><td rowspan="1" colspan="1">– Depth</td><td rowspan="1" colspan="1">2.4</td><td rowspan="1" colspan="1">2.2</td><td rowspan="1" colspan="1">2.6</td><td rowspan="1" colspan="1">2.6</td><td rowspan="1" colspan="1">2.5</td><td rowspan="1" colspan="1">2.4</td></tr><tr><td rowspan="1" colspan="7">Chela:</td></tr><tr><td rowspan="1" colspan="1">– Length</td><td rowspan="1" colspan="1">11.3</td><td rowspan="1" colspan="1">11.3</td><td rowspan="1" colspan="1">11.5</td><td rowspan="1" colspan="1">10.9</td><td rowspan="1" colspan="1">9.9</td><td rowspan="1" colspan="1">10.4</td></tr><tr><td rowspan="1" colspan="1">– Width (manus)</td><td rowspan="1" colspan="1">4.9</td><td rowspan="1" colspan="1">4.5</td><td rowspan="1" colspan="1">5.6</td><td rowspan="1" colspan="1">5.3</td><td rowspan="1" colspan="1">5.3</td><td rowspan="1" colspan="1">4.4</td></tr><tr><td rowspan="1" colspan="1">– Depth (manus)</td><td rowspan="1" colspan="1">3.1</td><td rowspan="1" colspan="1">2.9</td><td rowspan="1" colspan="1">4.0</td><td rowspan="1" colspan="1">3.9</td><td rowspan="1" colspan="1">3.6</td><td rowspan="1" colspan="1">3.3</td></tr><tr><td rowspan="1" colspan="7">Movable finger:</td></tr><tr><td rowspan="1" colspan="1">– Length</td><td rowspan="1" colspan="1">4.3</td><td rowspan="1" colspan="1">3.8</td><td rowspan="1" colspan="1">4.6</td><td rowspan="1" colspan="1">4.4</td><td rowspan="1" colspan="1">3.6</td><td rowspan="1" colspan="1">3.1</td></tr><tr><td rowspan="1" colspan="1">Pectinal teeth</td><td rowspan="1" colspan="1">10/11</td><td rowspan="1" colspan="1">9/9</td><td rowspan="1" colspan="1">7/7</td><td rowspan="1" colspan="1">5/4</td><td rowspan="1" colspan="1">8/9</td><td rowspan="1" colspan="1">7/8</td></tr></tbody></table></table-wrap></tp:treatment-sec><tp:treatment-sec sec-type="distribution" id="SECID0EQSAG"><title>Distribution.</title><p>China (Xizang) (Fig. <xref ref-type="fig" rid="F13">97</xref>).</p></tp:treatment-sec><tp:treatment-sec sec-type="remarks" id="SECID0E1SAG"><title>Remarks.</title><p>Body size is an important feature in distinguishing between the <italic><tp:taxon-name><tp:taxon-name-part taxon-name-part-type="genus" reg="Scorpiops">Scorpiops</tp:taxon-name-part></tp:taxon-name></italic> species. In China, <italic><tp:taxon-name><tp:taxon-name-part taxon-name-part-type="genus" reg="Scorpiops">S.</tp:taxon-name-part><tp:taxon-name-part taxon-name-part-type="species" reg="atomatus">atomatus</tp:taxon-name-part></tp:taxon-name></italic> (Xizang), <italic><tp:taxon-name><tp:taxon-name-part taxon-name-part-type="genus" reg="Scorpiops">Scorpiops</tp:taxon-name-part><tp:taxon-name-part taxon-name-part-type="species" reg="jendeki">jendeki</tp:taxon-name-part></tp:taxon-name></italic> Kovařík, 2000 (Yunnan), <italic><tp:taxon-name><tp:taxon-name-part taxon-name-part-type="genus" reg="Scorpiops">Scorpiops</tp:taxon-name-part><tp:taxon-name-part taxon-name-part-type="species" reg="lhasa">lhasa</tp:taxon-name-part></tp:taxon-name></italic> Di &amp; Zhu, 2009 (Xizang), and <italic><tp:taxon-name><tp:taxon-name-part taxon-name-part-type="genus" reg="Scorpiops">Scorpiops</tp:taxon-name-part><tp:taxon-name-part taxon-name-part-type="species" reg="taxkorgan">taxkorgan</tp:taxon-name-part></tp:taxon-name></italic> Lourenço, 2018 (Xinjiang) are undoubtedly small species. In this work, we tried to separate the small-type species: usually &lt; 50 mm, such as <italic><tp:taxon-name><tp:taxon-name-part taxon-name-part-type="genus" reg="Scorpiops">S.</tp:taxon-name-part><tp:taxon-name-part taxon-name-part-type="species" reg="atomatus">atomatus</tp:taxon-name-part></tp:taxon-name></italic>; the medium-sized species, usually 50–70 mm, such as <italic><tp:taxon-name><tp:taxon-name-part taxon-name-part-type="genus" reg="Scorpiops">S.</tp:taxon-name-part><tp:taxon-name-part taxon-name-part-type="species" reg="pococki">pococki</tp:taxon-name-part></tp:taxon-name></italic> and <italic><tp:taxon-name><tp:taxon-name-part taxon-name-part-type="genus" reg="Scorpiops">S.</tp:taxon-name-part><tp:taxon-name-part taxon-name-part-type="species" reg="langxian">langxian</tp:taxon-name-part></tp:taxon-name></italic>; and the larger species, usually &gt; 70 mm, including <italic><tp:taxon-name><tp:taxon-name-part taxon-name-part-type="genus" reg="Scorpiops">S.</tp:taxon-name-part><tp:taxon-name-part taxon-name-part-type="species" reg="luridus">luridus</tp:taxon-name-part></tp:taxon-name></italic> and <italic><tp:taxon-name><tp:taxon-name-part taxon-name-part-type="genus" reg="Scorpiops">S.</tp:taxon-name-part><tp:taxon-name-part taxon-name-part-type="species" reg="ingens">ingens</tp:taxon-name-part></tp:taxon-name></italic> Yin, Zhang, Pan, Li &amp; Di, 2015.</p><p><xref ref-type="bibr" rid="B1">Di et al. (2011)</xref> thought that <italic><tp:taxon-name><tp:taxon-name-part taxon-name-part-type="genus" reg="Scorpiops">S.</tp:taxon-name-part><tp:taxon-name-part taxon-name-part-type="species" reg="atomatus">atomatus</tp:taxon-name-part></tp:taxon-name></italic> should be excluded from the <italic><tp:taxon-name><tp:taxon-name-part taxon-name-part-type="genus" reg="Scorpiops">S.</tp:taxon-name-part><tp:taxon-name-part taxon-name-part-type="species" reg="hardwickii">hardwickii</tp:taxon-name-part></tp:taxon-name></italic> complex previously proposed by <xref ref-type="bibr" rid="B8">Kovařík and Ahmed (2009)</xref> due to the following reasons: (i) pectinal teeth count is 9–11 in <italic><tp:taxon-name><tp:taxon-name-part taxon-name-part-type="genus" reg="Scorpiops">S.</tp:taxon-name-part><tp:taxon-name-part taxon-name-part-type="species" reg="atomatus">atomatus</tp:taxon-name-part></tp:taxon-name></italic> and 4–8 in <italic><tp:taxon-name><tp:taxon-name-part taxon-name-part-type="genus" reg="Scorpiops">S.</tp:taxon-name-part><tp:taxon-name-part taxon-name-part-type="species" reg="hardwickii">hardwickii</tp:taxon-name-part></tp:taxon-name></italic>; (ii) ventral trichobothria on patella are nine in <italic><tp:taxon-name><tp:taxon-name-part taxon-name-part-type="genus" reg="Scorpiops">S.</tp:taxon-name-part><tp:taxon-name-part taxon-name-part-type="species" reg="atomatus">atomatus</tp:taxon-name-part></tp:taxon-name></italic> and 6–8 in <italic><tp:taxon-name><tp:taxon-name-part taxon-name-part-type="genus" reg="Scorpiops">S.</tp:taxon-name-part><tp:taxon-name-part taxon-name-part-type="species" reg="hardwickii">hardwickii</tp:taxon-name-part></tp:taxon-name></italic>; (iii) fulcra are present in <italic><tp:taxon-name><tp:taxon-name-part taxon-name-part-type="genus" reg="Scorpiops">S.</tp:taxon-name-part><tp:taxon-name-part taxon-name-part-type="species" reg="atomatus">atomatus</tp:taxon-name-part></tp:taxon-name></italic> but absent in <italic><tp:taxon-name><tp:taxon-name-part taxon-name-part-type="genus" reg="Scorpiops">S.</tp:taxon-name-part><tp:taxon-name-part taxon-name-part-type="species" reg="hardwickii">hardwickii</tp:taxon-name-part></tp:taxon-name></italic>. In addition, <italic><tp:taxon-name><tp:taxon-name-part taxon-name-part-type="genus" reg="Scorpiops">S.</tp:taxon-name-part><tp:taxon-name-part taxon-name-part-type="species" reg="atomatus">atomatus</tp:taxon-name-part></tp:taxon-name></italic> has clearly thinner chela than <italic><tp:taxon-name><tp:taxon-name-part taxon-name-part-type="genus" reg="Scorpiops">S.</tp:taxon-name-part><tp:taxon-name-part taxon-name-part-type="species" reg="pococki">pococki</tp:taxon-name-part></tp:taxon-name></italic> and <italic><tp:taxon-name><tp:taxon-name-part taxon-name-part-type="genus" reg="Scorpiops">S.</tp:taxon-name-part><tp:taxon-name-part taxon-name-part-type="species" reg="langxian">langxian.</tp:taxon-name-part></tp:taxon-name></italic></p><p>The most important morphological difference is that the body length of <italic><tp:taxon-name><tp:taxon-name-part taxon-name-part-type="genus" reg="Scorpiops">S.</tp:taxon-name-part><tp:taxon-name-part taxon-name-part-type="species" reg="tibetanus">tibetanus</tp:taxon-name-part></tp:taxon-name></italic> holotype is 60.4 mm, and <xref ref-type="bibr" rid="B7">Kovařík (2000)</xref> recorded <italic><tp:taxon-name><tp:taxon-name-part taxon-name-part-type="genus" reg="Scorpiops">S.</tp:taxon-name-part><tp:taxon-name-part taxon-name-part-type="species" reg="tibetanus">tibetanus</tp:taxon-name-part></tp:taxon-name></italic> as 50–65 mm; although there may be different measurement methods used by different authors, it suggested <italic><tp:taxon-name><tp:taxon-name-part taxon-name-part-type="genus" reg="Scorpiops">S.</tp:taxon-name-part><tp:taxon-name-part taxon-name-part-type="species" reg="tibetanus">tibetanus</tp:taxon-name-part></tp:taxon-name></italic> significantly longer than <italic><tp:taxon-name><tp:taxon-name-part taxon-name-part-type="genus" reg="Scorpiops">S.</tp:taxon-name-part><tp:taxon-name-part taxon-name-part-type="species" reg="atomatus">atomatus</tp:taxon-name-part></tp:taxon-name></italic>. Here, we reaffirm the validity of <italic><tp:taxon-name><tp:taxon-name-part taxon-name-part-type="genus" reg="Scorpiops">S.</tp:taxon-name-part><tp:taxon-name-part taxon-name-part-type="species" reg="atomatus">atomatus</tp:taxon-name-part></tp:taxon-name></italic> based on newly collected materials.</p></tp:treatment-sec><tp:treatment-sec><!--Section generated to contain objects referenced in tp:taxon-treatment.--><fig id="F13" position="float" orientation="portrait"><object-id xmlns:xlink="http://www.w3.org/1999/xlink" content-type="doi" xlink:type="simple">10.3897/zookeys.1132.87364.figure97</object-id><object-id xmlns:xlink="http://www.w3.org/1999/xlink" content-type="arpha" xlink:type="simple">78B0A5A4-2DE3-5114-9CBD-4EC9432E30E6</object-id><label>Figure 97.</label><caption><p>Distribution of <italic><tp:taxon-name><tp:taxon-name-part taxon-name-part-type="genus" reg="Scorpiops">S.</tp:taxon-name-part><tp:taxon-name-part taxon-name-part-type="species" reg="atomatus">atomatus</tp:taxon-name-part></tp:taxon-name></italic> (circle and diamond), <italic><tp:taxon-name><tp:taxon-name-part taxon-name-part-type="genus" reg="Scorpiops">S.</tp:taxon-name-part><tp:taxon-name-part taxon-name-part-type="species" reg="tibetanus">tibetanus</tp:taxon-name-part></tp:taxon-name></italic> (pentagon and square), <italic><tp:taxon-name><tp:taxon-name-part taxon-name-part-type="genus" reg="Scorpiops">S.</tp:taxon-name-part><tp:taxon-name-part taxon-name-part-type="species" reg="lourencoi">lourencoi</tp:taxon-name-part></tp:taxon-name></italic> sp. nov. (triangle), and the location of Qushui Bridge and Chaksam Ferry (star) in Xizang, China.</p></caption><graphic xmlns:xlink="http://www.w3.org/1999/xlink" xlink:href="zookeys-1132-189_article-87364__-g013.jpg" position="float" orientation="portrait" xlink:type="simple" id="oo_775982.jpg"><uri content-type="original_file" xlink:type="simple">https://binary.pensoft.net/fig/775982</uri></graphic></fig></tp:treatment-sec><ref-list><ref id="B8"><mixed-citation xmlns:xlink="http://www.w3.org/1999/xlink" xlink:type="simple"><person-group><name name-style="western"><surname>Kovařík</surname><given-names>F</given-names></name><name name-style="western"><surname>Ahmed</surname><given-names>Z</given-names></name></person-group> (<year>2009</year>) <article-title>Three new species of <italic><tp:taxon-name><tp:taxon-name-part taxon-name-part-type="genus">Scorpiops</tp:taxon-name-part></tp:taxon-name></italic> Peters, 1861 (<tp:taxon-name><tp:taxon-name-part taxon-name-part-type="order">Scorpiones</tp:taxon-name-part></tp:taxon-name>: <tp:taxon-name><tp:taxon-name-part taxon-name-part-type="family">Euscorpiidae</tp:taxon-name-part></tp:taxon-name>: <tp:taxon-name><tp:taxon-name-part taxon-name-part-type="subfamily">Scorpiopinae</tp:taxon-name-part></tp:taxon-name>) from Pakistan.</article-title><source>Euscorpius</source><volume>88</volume>(<issue>88</issue>): <fpage>1</fpage>–<lpage>11</lpage>. <ext-link xlink:href="10.18590/euscorpius.2009.vol2009.iss88.1" ext-link-type="doi" xlink:type="simple">https://doi.org/10.18590/euscorpius.2009.vol2009.iss88.1</ext-link></mixed-citation></ref><ref id="B3"><mixed-citation xmlns:xlink="http://www.w3.org/1999/xlink" xlink:type="simple"><person-group><name name-style="western"><surname>Di</surname><given-names>ZY</given-names></name><name name-style="western"><surname>Xu</surname><given-names>XB</given-names></name><name name-style="western"><surname>Cao</surname><given-names>ZJ</given-names></name><name name-style="western"><surname>Wu</surname><given-names>YL</given-names></name><name name-style="western"><surname>Li</surname><given-names>WX</given-names></name></person-group> (<year>2013</year>) <article-title>Notes on the scorpions (<tp:taxon-name><tp:taxon-name-part taxon-name-part-type="class">Arachnida</tp:taxon-name-part></tp:taxon-name>, <tp:taxon-name><tp:taxon-name-part taxon-name-part-type="order">Scorpiones</tp:taxon-name-part></tp:taxon-name>) from Tibet with the redescription of <italic><tp:taxon-name><tp:taxon-name-part taxon-name-part-type="genus">Scorpiops</tp:taxon-name-part><tp:taxon-name-part taxon-name-part-type="species">jendeki</tp:taxon-name-part></tp:taxon-name></italic> Kovařík, 2000 (<tp:taxon-name><tp:taxon-name-part taxon-name-part-type="order">Scorpiones</tp:taxon-name-part></tp:taxon-name>, <tp:taxon-name><tp:taxon-name-part taxon-name-part-type="family">Euscorpiidae</tp:taxon-name-part></tp:taxon-name>) from Yunnan (China).</article-title><source>ZooKeys</source><volume>301</volume>: <fpage>51</fpage>–<lpage>99</lpage>. <ext-link xlink:href="10.3897/zookeys.301.4608" ext-link-type="doi" xlink:type="simple">https://doi.org/10.3897/zookeys.301.4608</ext-link></mixed-citation></ref><ref id="B4"><mixed-citation xmlns:xlink="http://www.w3.org/1999/xlink" xlink:type="simple"><person-group><name name-style="western"><surname>Di</surname><given-names>ZY</given-names></name><name name-style="western"><surname>Yang</surname><given-names>ZZ</given-names></name><name name-style="western"><surname>Yin</surname><given-names>SJ</given-names></name><name name-style="western"><surname>Cao</surname><given-names>ZJ</given-names></name><name name-style="western"><surname>Li</surname><given-names>WX</given-names></name></person-group> (<year>2014</year>) <article-title>History of study, updated checklist, distribution and key of scorpions (<tp:taxon-name><tp:taxon-name-part taxon-name-part-type="class">Arachnida</tp:taxon-name-part></tp:taxon-name>: <tp:taxon-name><tp:taxon-name-part taxon-name-part-type="order">Scorpiones</tp:taxon-name-part></tp:taxon-name>) from China.</article-title><source>Zoological Research</source><volume>35</volume>(<issue>1</issue>): <fpage>3</fpage>–<lpage>19</lpage>. <ext-link xlink:href="5042949/pdf/ZoolRes-35-1-3.pdf" ext-link-type="pmcid" xlink:type="simple">https://www.ncbi.nlm.nih.gov/pmc/articles/PMC5042949/pdf/ZoolRes-35-1-3.pdf</ext-link></mixed-citation></ref><ref id="B13"><mixed-citation xmlns:xlink="http://www.w3.org/1999/xlink" xlink:type="simple"><person-group><name name-style="western"><surname>Qi</surname><given-names>JX</given-names></name><name name-style="western"><surname>Zhu</surname><given-names>MS</given-names></name><name name-style="western"><surname>Lourenço</surname><given-names>WR</given-names></name></person-group> (<year>2005</year>) <article-title>Eight new species of the genera <italic><tp:taxon-name><tp:taxon-name-part taxon-name-part-type="genus">Scorpiops</tp:taxon-name-part></tp:taxon-name></italic> Peters, <tp:taxon-name><tp:taxon-name-part taxon-name-part-type="genus">Euscorpiops</tp:taxon-name-part></tp:taxon-name> Vachon, and <italic><tp:taxon-name><tp:taxon-name-part taxon-name-part-type="genus">Chaerilus</tp:taxon-name-part></tp:taxon-name></italic> Simon (<tp:taxon-name><tp:taxon-name-part taxon-name-part-type="order">Scorpiones</tp:taxon-name-part></tp:taxon-name>: <tp:taxon-name><tp:taxon-name-part taxon-name-part-type="family">Euscorpiidae</tp:taxon-name-part></tp:taxon-name>, <tp:taxon-name><tp:taxon-name-part taxon-name-part-type="family">Chaerilidae</tp:taxon-name-part></tp:taxon-name>) from Tibet and Yunnan, China.</article-title><source>Euscorpius</source><volume>32</volume>(<issue>32</issue>): <fpage>1</fpage>–<lpage>40</lpage>. <ext-link xlink:href="10.18590/euscorpius.2005.vol2005.iss32.1" ext-link-type="doi" xlink:type="simple">https://doi.org/10.18590/euscorpius.2005.vol2005.iss32.1</ext-link></mixed-citation></ref><ref id="B1"><mixed-citation xmlns:xlink="http://www.w3.org/1999/xlink" xlink:type="simple"><person-group><name name-style="western"><surname>Di</surname><given-names>ZY</given-names></name><name name-style="western"><surname>He</surname><given-names>YW</given-names></name><name name-style="western"><surname>Cao</surname><given-names>ZJ</given-names></name><name name-style="western"><surname>Wu</surname><given-names>YL</given-names></name><name name-style="western"><surname>Li</surname><given-names>WX</given-names></name></person-group> (<year>2011</year>) <article-title>The first record of the family <tp:taxon-name><tp:taxon-name-part taxon-name-part-type="family">Euscorpiidae</tp:taxon-name-part></tp:taxon-name> (<tp:taxon-name><tp:taxon-name-part taxon-name-part-type="class">Arachnida</tp:taxon-name-part></tp:taxon-name>: <tp:taxon-name><tp:taxon-name-part taxon-name-part-type="order">Scorpiones</tp:taxon-name-part></tp:taxon-name>) from Central China, with a key of Chinese species of the genus <italic><tp:taxon-name><tp:taxon-name-part taxon-name-part-type="genus">Scorpiops</tp:taxon-name-part></tp:taxon-name></italic>.</article-title><source>Euscorpius</source><volume>118</volume>(<issue>118</issue>): <fpage>1</fpage>–<lpage>9</lpage>. <ext-link xlink:href="10.18590/euscorpius.2011.vol2011.iss118.1" ext-link-type="doi" xlink:type="simple">https://doi.org/10.18590/euscorpius.2011.vol2011.iss118.1</ext-link></mixed-citation></ref><ref id="B7"><mixed-citation xmlns:xlink="http://www.w3.org/1999/xlink" xlink:type="simple"><person-group><name name-style="western"><surname>Kovařík</surname><given-names>F</given-names></name></person-group> (<year>2000</year>) <article-title>Revision of family <tp:taxon-name><tp:taxon-name-part taxon-name-part-type="family">Scorpiopidae</tp:taxon-name-part></tp:taxon-name> (<tp:taxon-name><tp:taxon-name-part taxon-name-part-type="order">Scorpiones</tp:taxon-name-part></tp:taxon-name>), with descriptions of six new species.</article-title><source>Acta Societatis Zoologicae Bohemicae</source><volume>64</volume>: <fpage>153</fpage>–<lpage>201</lpage>.</mixed-citation></ref></ref-list></tp:taxon-treatment>
