# Supplementary material for: ﻿Scorpiopslourencoi sp. nov., the revalidation of Scorpiopsatomatus Qi, Zhu & Lourenço, 2005, and the redescription of Scorpiopstibetanus Hirst, 1911 (Scorpiones, Scorpiopidae) from China
Source: Zookeys. 2022 Nov 30;1132:189–214. doi: 10.3897/zookeys.1132.87364 (PMC9836579; doi:10.3897/zookeys.1132.87364)
Supplement: XML Treatment for Scorpiops tibetanus [file zookeys.1132.87364-treatment3.xml]

<!DOCTYPE tp:taxon-treatment
  PUBLIC "-//TaxonX//DTD Taxonomic Treatment Publishing DTD v0 20100105//EN" "tax-treatment-NSO.dtd">
<tp:taxon-treatment xmlns:tp="http://www.plazi.org/taxpub"><tp:treatment-meta><kwd-group><label>Taxon classification</label><kwd>
                <named-content content-type="kingdom">Animalia</named-content>
              </kwd><kwd>
                <named-content content-type="order">Scorpiones</named-content>
              </kwd><kwd>
                <named-content content-type="family">Euscorpiidae</named-content>
              </kwd></kwd-group><mixed-citation publication-type="journal"><person-group><name><surname>Lv</surname><given-names>Heyu</given-names></name><name><surname>Di</surname><given-names>Zhiyong</given-names></name></person-group><article-title>﻿<italic><tp:taxon-name><tp:taxon-name-part taxon-name-part-type="genus" reg="Scorpiops">Scorpiops</tp:taxon-name-part><tp:taxon-name-part taxon-name-part-type="species" reg="lourencoi">lourencoi</tp:taxon-name-part></tp:taxon-name></italic> sp. nov., the revalidation of <italic><tp:taxon-name><tp:taxon-name-part taxon-name-part-type="genus" reg="Scorpiops">Scorpiops</tp:taxon-name-part><tp:taxon-name-part taxon-name-part-type="species" reg="atomatus">atomatus</tp:taxon-name-part></tp:taxon-name></italic> Qi, Zhu &amp; Lourenço, 2005, and the redescription of <italic><tp:taxon-name><tp:taxon-name-part taxon-name-part-type="genus" reg="Scorpiops">Scorpiops</tp:taxon-name-part><tp:taxon-name-part taxon-name-part-type="species" reg="tibetanus">tibetanus</tp:taxon-name-part></tp:taxon-name></italic> Hirst, 1911 (<tp:taxon-name><tp:taxon-name-part taxon-name-part-type="order">Scorpiones</tp:taxon-name-part></tp:taxon-name>, <tp:taxon-name><tp:taxon-name-part taxon-name-part-type="family">Scorpiopidae</tp:taxon-name-part></tp:taxon-name>) from China</article-title><source>Zookeys</source><day>30</day><month>11</month><year>2022</year><volume>1132</volume><fpage>189</fpage><lpage>214</lpage><pub-id pub-id-type="doi">10.3897/zookeys.1132.87364</pub-id></mixed-citation></tp:treatment-meta><tp:nomenclature><label>﻿</label><tp:taxon-name>
              <object-id xmlns:xlink="http://www.w3.org/1999/xlink" content-type="arpha" xlink:type="simple">6468ABCA-5F45-5BF9-AF31-BF2558DAC162</object-id>
              <tp:taxon-name-part taxon-name-part-type="genus" reg="Scorpiops">Scorpiops</tp:taxon-name-part>
              <tp:taxon-name-part taxon-name-part-type="species" reg="tibetanus">tibetanus</tp:taxon-name-part>
            </tp:taxon-name><tp:taxon-authority>Hirst, 1911</tp:taxon-authority><xref ref-type="fig" rid="F5">Figs 33–36</xref><xref ref-type="fig" rid="F6">, 37–46</xref><xref ref-type="fig" rid="F7">, 47–56</xref><xref ref-type="fig" rid="F8">, 57–64</xref><xref ref-type="table" rid="T1">, Table 1</xref><tp:nomenclature-citation-list><tp:nomenclature-citation><tp:taxon-name>
                  <tp:taxon-name-part taxon-name-part-type="genus" reg="Scorpiops">Scorpiops</tp:taxon-name-part>
                  <tp:taxon-name-part taxon-name-part-type="species" reg="tibetanus">tibetanus</tp:taxon-name-part>
                </tp:taxon-name><comment>Hirst, 1911: 472–473; <xref ref-type="bibr" rid="B7">Kovařík 2000</xref>: 196, figs 47, 68, 69, tab. 1–3; Fet 2000: 495; <xref ref-type="bibr" rid="B9">Kovařík et al. 2020</xref>: 126, figs 46, 143, 239–240, 799, tab. 9.</comment></tp:nomenclature-citation><tp:nomenclature-citation><tp:taxon-name>
                  <tp:taxon-name-part taxon-name-part-type="genus" reg="Scorpiops">Scorpiops</tp:taxon-name-part>
                  <tp:taxon-name-part taxon-name-part-type="species" reg="pococki">pococki</tp:taxon-name-part>
                </tp:taxon-name><comment>Qi, Zhu &amp; Lourenço, 2005: 14, figs 47–61; <xref ref-type="bibr" rid="B3">Di et al. 2013</xref>: 72, 75, figs 64–84, tab. 3; <xref ref-type="bibr" rid="B4">Di et al. 2014</xref>: 12.</comment></tp:nomenclature-citation></tp:nomenclature-citation-list></tp:nomenclature><tp:treatment-sec sec-type="type locality" id="SECID0EN6AG"><title>Type locality.</title><p>China, Xizang, Tsangpo Valley, Chaksam Ferry.</p></tp:treatment-sec><tp:treatment-sec sec-type="material" id="SECID0ES6AG"><title>Material examined.</title><p>1 male and 1 female, China, Xizang, Lasa City (Lhasa City), Qushui County (Chushur County), Caina Town (Saena Town), 20/7/2019, Zhiyong Di leg, (Ar.-<abbrev xmlns:xlink="http://www.w3.org/1999/xlink" content-type="institution" xlink:title="Museum of Hebei University, Baoding, China" id="ABBRID0E26AG" xlink:type="simple">MHBU</abbrev>-ScXZQS1907200101, Ar.-<abbrev xmlns:xlink="http://www.w3.org/1999/xlink" content-type="institution" xlink:title="Museum of Hebei University, Baoding, China" id="ABBRID0EAABG" xlink:type="simple">MHBU</abbrev>-ScXZQS1907200102); 1 male and 2 females, China, Xizang, Shannan City (Lhoka City), Jiacha County (Gyaca County), Jiacha Town (Gyaca Town), 12/8/2021, Zhiyong Di leg, (Ar.-<abbrev xmlns:xlink="http://www.w3.org/1999/xlink" content-type="institution" xlink:title="Museum of Hebei University, Baoding, China" id="ABBRID0EFABG" xlink:type="simple">MHBU</abbrev>-ScXZJC21081206, 01–03).</p></tp:treatment-sec><tp:treatment-sec sec-type="diagnosis" id="SECID0EKABG"><title>Diagnosis.</title><p>Adult body length 50–57 mm. Base color uniformly reddish black. Patella of pedipalp with 17 (5 <italic>eb</italic>, 2 <italic>esb</italic>, 2 <italic>em</italic>, 4 <italic>est</italic>, 4 <italic>et</italic>) external and 6–8 (usually seven) ventral trichobothria. Chelal trichobothria <italic>Eb<sub>3</sub></italic> is located in proximal half of manus between trichobothria <italic>Dt</italic> and <italic>Db.</italic> Chela with four ventral trichobothria. Chela with an average length/width ratio of 2.0 in both sexes, pedipalp movable finger with ca. four or five <abbrev xmlns:xlink="http://www.w3.org/1999/xlink" xlink:title="inner denticles" id="ABBRID0EHBBG" xlink:type="simple">ID</abbrev>, 10–25 <abbrev xmlns:xlink="http://www.w3.org/1999/xlink" xlink:title="inner accessory denticles" id="ABBRID0ELBBG" xlink:type="simple">IAD</abbrev>, 45–62 <abbrev xmlns:xlink="http://www.w3.org/1999/xlink" xlink:title="median denticles" id="ABBRID0EPBBG" xlink:type="simple">MD</abbrev>, and eight or nine <abbrev xmlns:xlink="http://www.w3.org/1999/xlink" xlink:title="outer denticles" id="ABBRID0ETBBG" xlink:type="simple">OD</abbrev> present, chela fingers on adult males and females scalloped, usually more strongly in males. Pectinal teeth count 4–7, fulcra absent. Pectinal with two marginal and one middle lamellae. Telson bulbous and granulate, annular ring present.</p></tp:treatment-sec><tp:treatment-sec sec-type="description" id="SECID0EXBBG"><title>Description</title><p>(based on male specimen: Ar.-<abbrev xmlns:xlink="http://www.w3.org/1999/xlink" content-type="institution" xlink:title="Museum of Hebei University, Baoding, China" id="ABBRID0E4BBG" xlink:type="simple">MHBU</abbrev>-ScXZQS1907200101).</p><p><bold><italic>Coloration</italic></bold> (Figs <xref ref-type="fig" rid="F5">33</xref>, <xref ref-type="fig" rid="F5">34</xref>; after three years of preservation in alcohol): Carapace reddish black. Median and lateral ocular tubercles dark brown. Tergites and metasomal segments dark brown. Vesicle dark brown, with dark brown aculeus. Chelicerae unevenly dark brown and fingers uniformly dark reddish. Pedipalps dark reddish brown. Legs dark brown. Tarsal claws brown. Sternum reddish brown. Genital operculum and sternites brown. Pectinal teeth light brown.</p></tp:treatment-sec><tp:treatment-sec sec-type="Morphology" id="SECID0ERCBG"><title>Morphology.</title><p><bold><italic>Prosoma</italic></bold> (Figs <xref ref-type="fig" rid="F6">37</xref>, <xref ref-type="fig" rid="F6">38</xref>): Integument coarse, carapace with dense, fine granules; anterior median furrow broad and deep; lateral furrow broad; posterior median furrow broad and deep. Median eyes situated anteriorly compared to center of carapace; three pairs of lateral ocelli with posterior-most the smallest. Median ocular tubercle with granules and median furrow. Lateral ocular tubercle with some coarse granules around lateral eyes.</p><p><bold><italic>Mesosoma</italic></bold>: Tergites densely covered with fine granules, tergites II–VII with median carina barely visible at first and gradually becomes distinct; tergite VII with two pairs of lateral carinae with large granules present only on posterior half (Fig. <xref ref-type="fig" rid="F6">44</xref>). Pectinal teeth count 7/7, fulcra absent (Fig. <xref ref-type="fig" rid="F6">43</xref>). Genital operculum subtriangular with genital papillae protruding (Fig. <xref ref-type="fig" rid="F6">43</xref>). Sternum pentagonal (Fig. <xref ref-type="fig" rid="F6">43</xref>). Sternite segments III–VI entirely smooth and shiny with few setae; segment VII with four ventral carinae and few setae.</p><p><bold><italic>Metasoma</italic></bold>: Integument coarse, segments II–V longer than wide; segments I–V with respectively 10-8-8-8-8 granular carinae; segment V with pair of vestigial lateral carinae; all ventral carinae crenulated, gradually becoming more strongly crenulated. Vesicle with dense granules and few setae (Fig. <xref ref-type="fig" rid="F7">47</xref>).</p><p><bold><italic>Pedipalps</italic></bold>: Integument smooth with smooth granules and few setae. Femur with dorsointernal, dorsoexternal, external, ventroexternal, ventrointernal carinae granulated, and internal carinae crenulated (Fig. <xref ref-type="fig" rid="F7">48</xref>). Patella with large granules on dorsointernal, dorsoexternal, ventrointernal, ventroexternal, and smooth external carinae; two spinoid granules present on internal surface (Figs <xref ref-type="fig" rid="F7">49–51</xref>). Trichobothrial pattern C, neobothriotaxic (Vachon, 1974); patella with 17 external trichobothria (5 <italic>eb</italic>, 2 <italic>esb</italic>, 2 <italic>em</italic>, 4 <italic>est</italic>, 4 <italic>et</italic>), 4 (right, dysplastic) and 7 (left) ventral trichobothria (Figs <xref ref-type="fig" rid="F7">50</xref>, <xref ref-type="fig" rid="F7">51</xref>). Chela with granules forming the indistinct reticulated pattern, ventral with four trichobothria, all carinae are granular and coalesced except the subdigital, dorsal internal, interomedian, and ventromedian carinae vestigial; movable and fixed fingers with scalloped margins, a pronounced lobe in movable finger and corresponding notch in fixed finger (Figs <xref ref-type="fig" rid="F8">57–60</xref>).</p><fig id="F5" position="float" orientation="portrait"><object-id xmlns:xlink="http://www.w3.org/1999/xlink" content-type="doi" xlink:type="simple">10.3897/zookeys.1132.87364.figures33-36</object-id><object-id xmlns:xlink="http://www.w3.org/1999/xlink" content-type="arpha" xlink:type="simple">6EF6200C-18B0-5B73-8186-055210D38155</object-id><label>Figures 33–36.</label><caption><p><italic><tp:taxon-name><tp:taxon-name-part taxon-name-part-type="genus" reg="Scorpiops">Scorpiops</tp:taxon-name-part><tp:taxon-name-part taxon-name-part-type="species" reg="tibetanus">tibetanus</tp:taxon-name-part></tp:taxon-name></italic> from Qushui County <bold>33, 34</bold> male (Ar.-<abbrev xmlns:xlink="http://www.w3.org/1999/xlink" content-type="institution" xlink:title="Museum of Hebei University, Baoding, China" id="ABBRID0EAGBG" xlink:type="simple">MHBU</abbrev>-ScXZQS1907200101), dorsal and ventral views <bold>35, 36</bold> female (Ar.-<abbrev xmlns:xlink="http://www.w3.org/1999/xlink" content-type="institution" xlink:title="Museum of Hebei University, Baoding, China" id="ABBRID0EHGBG" xlink:type="simple">MHBU</abbrev>-ScXZQS1907200102), dorsal and ventral views. Scale bars: 12.0 mm.</p></caption><graphic xmlns:xlink="http://www.w3.org/1999/xlink" xlink:href="zookeys-1132-189_article-87364__-g005.jpg" position="float" orientation="portrait" xlink:type="simple" id="oo_775974.jpg"><uri content-type="original_file" xlink:type="simple">https://binary.pensoft.net/fig/775974</uri></graphic></fig><fig id="F6" position="float" orientation="portrait"><object-id xmlns:xlink="http://www.w3.org/1999/xlink" content-type="doi" xlink:type="simple">10.3897/zookeys.1132.87364.figures37-46</object-id><object-id xmlns:xlink="http://www.w3.org/1999/xlink" content-type="arpha" xlink:type="simple">6BF46B6E-7CC7-56E2-A022-C762C72E5432</object-id><label>Figures 37–46.</label><caption><p><italic><tp:taxon-name><tp:taxon-name-part taxon-name-part-type="genus" reg="Scorpiops">Scorpiops</tp:taxon-name-part><tp:taxon-name-part taxon-name-part-type="species" reg="tibetanus">tibetanus</tp:taxon-name-part></tp:taxon-name></italic> from Qushui County <bold>37, 38, 39, 43, 44</bold> male (Ar.-<abbrev xmlns:xlink="http://www.w3.org/1999/xlink" content-type="institution" xlink:title="Museum of Hebei University, Baoding, China" id="ABBRID0EGHBG" xlink:type="simple">MHBU</abbrev>-ScXZQS1907200101) <bold>40, 41, 42, 45, 46</bold> female (Ar.-<abbrev xmlns:xlink="http://www.w3.org/1999/xlink" content-type="institution" xlink:title="Museum of Hebei University, Baoding, China" id="ABBRID0ENHBG" xlink:type="simple">MHBU</abbrev>-ScXZQS1907200102) <bold>37, 40</bold> carapace <bold>38, 41</bold> eyes and nearby area <bold>39, 42</bold> chelicera dorsal surface <bold>43, 45</bold> sternum, genital operculum and pectines <bold>44, 46</bold> tergites. Scale bars: 2.0 mm.</p></caption><graphic xmlns:xlink="http://www.w3.org/1999/xlink" xlink:href="zookeys-1132-189_article-87364__-g006.jpg" position="float" orientation="portrait" xlink:type="simple" id="oo_775975.jpg"><uri content-type="original_file" xlink:type="simple">https://binary.pensoft.net/fig/775975</uri></graphic></fig><fig id="F7" position="float" orientation="portrait"><object-id xmlns:xlink="http://www.w3.org/1999/xlink" content-type="doi" xlink:type="simple">10.3897/zookeys.1132.87364.figures47-56</object-id><object-id xmlns:xlink="http://www.w3.org/1999/xlink" content-type="arpha" xlink:type="simple">06200039-AF41-570C-9408-1B7DEF8C3A62</object-id><label>Figures 47–56.</label><caption><p><italic><tp:taxon-name><tp:taxon-name-part taxon-name-part-type="genus" reg="Scorpiops">Scorpiops</tp:taxon-name-part><tp:taxon-name-part taxon-name-part-type="species" reg="tibetanus">tibetanus</tp:taxon-name-part></tp:taxon-name></italic> from Qushui County <bold>47–51</bold> male (Ar.-<abbrev xmlns:xlink="http://www.w3.org/1999/xlink" content-type="institution" xlink:title="Museum of Hebei University, Baoding, China" id="ABBRID0EWIBG" xlink:type="simple">MHBU</abbrev>-ScXZQS1907200101) <bold>52–56</bold> female (Ar.-<abbrev xmlns:xlink="http://www.w3.org/1999/xlink" content-type="institution" xlink:title="Museum of Hebei University, Baoding, China" id="ABBRID0E4IBG" xlink:type="simple">MHBU</abbrev>-ScXZQS1907200102) <bold>47, 52</bold> telson, lateral surface <bold>48, 53</bold> femur dorsal surface <bold>49–51, 54–56</bold> patella dorsal, external, and ventral surfaces. Green dots showing trichobothrial patterns of pedipalps (the white dots representing dysplasia caused trichobothrial absence). Scale bars: 2.0 mm.</p></caption><graphic xmlns:xlink="http://www.w3.org/1999/xlink" xlink:href="zookeys-1132-189_article-87364__-g007.jpg" position="float" orientation="portrait" xlink:type="simple" id="oo_775976.jpg"><uri content-type="original_file" xlink:type="simple">https://binary.pensoft.net/fig/775976</uri></graphic></fig><fig id="F8" position="float" orientation="portrait"><object-id xmlns:xlink="http://www.w3.org/1999/xlink" content-type="doi" xlink:type="simple">10.3897/zookeys.1132.87364.figures57-64</object-id><object-id xmlns:xlink="http://www.w3.org/1999/xlink" content-type="arpha" xlink:type="simple">06E8E424-A9EE-5630-9702-224E267F5815</object-id><label>Figures 57–64.</label><caption><p><italic><tp:taxon-name><tp:taxon-name-part taxon-name-part-type="genus" reg="Scorpiops">Scorpiops</tp:taxon-name-part><tp:taxon-name-part taxon-name-part-type="species" reg="tibetanus">tibetanus</tp:taxon-name-part></tp:taxon-name></italic> from Qushui County and Jiacha County <bold>57–59, 64</bold> male (Ar.-<abbrev xmlns:xlink="http://www.w3.org/1999/xlink" content-type="institution" xlink:title="Museum of Hebei University, Baoding, China" id="ABBRID0ECKBG" xlink:type="simple">MHBU</abbrev>-ScXZQS1907200101) <bold>61–63</bold> female (Ar.-<abbrev xmlns:xlink="http://www.w3.org/1999/xlink" content-type="institution" xlink:title="Museum of Hebei University, Baoding, China" id="ABBRID0EJKBG" xlink:type="simple">MHBU</abbrev>-ScXZQS1907200102) <bold>60</bold> male (Ar.-<abbrev xmlns:xlink="http://www.w3.org/1999/xlink" content-type="institution" xlink:title="Museum of Hebei University, Baoding, China" id="ABBRID0EQKBG" xlink:type="simple">MHBU</abbrev>-ScXZJC2108120601, from Jiacha County) <bold>57–59, 61–63</bold> dorsal, external, and ventral surfaces of chela <bold>60</bold> dentate margin of movable finger under UV light, showing rows of granules <bold>64</bold> right leg I retrolateral surface. Green dots showing trichobothrial patterns of pedipalps. Scale bars: 2.0 mm.</p></caption><graphic xmlns:xlink="http://www.w3.org/1999/xlink" xlink:href="zookeys-1132-189_article-87364__-g008.jpg" position="float" orientation="portrait" xlink:type="simple" id="oo_775977.jpg"><uri content-type="original_file" xlink:type="simple">https://binary.pensoft.net/fig/775977</uri></graphic></fig><p><bold><italic>Legs</italic></bold>: Integument coarse with few setae. Trochanter dorsal surface with few granules. Femur dorsal surface densely granular. Patella dorsal surface densely granular, with dorsoexternal and dorsal granular carinae. Tibiae without spurs (Fig. <xref ref-type="fig" rid="F8">64</xref>). Basitarsus with more setae, spurs, and two lateral pedal spurs (Fig. <xref ref-type="fig" rid="F8">64</xref>). Tarsus ventrally with single row of spinules (Fig. <xref ref-type="fig" rid="F8">64</xref>). Tarsal ungues curved and hook-like (Fig. <xref ref-type="fig" rid="F8">64</xref>).</p><p><bold><italic>Chelicerae</italic></bold> (Fig. <xref ref-type="fig" rid="F6">39</xref>): Dorsally with irregular pattern, ventrally with long hairs. Fixed finger of chelicera with three large triangular teeth on inner margin; ventral of movable finger with five teeth on inner margin, dorsal of movable finger with four teeth on inner margin.</p></tp:treatment-sec><tp:treatment-sec sec-type="variation" id="SECID0ECMBG"><title>Variation.</title><p>Figures of adult females are provided (Figs <xref ref-type="fig" rid="F5">35</xref>, <xref ref-type="fig" rid="F5">36</xref>, <xref ref-type="fig" rid="F6">40–42</xref>, <xref ref-type="fig" rid="F6">45</xref>, <xref ref-type="fig" rid="F6">46</xref>, <xref ref-type="fig" rid="F7">52–56</xref>, <xref ref-type="fig" rid="F8">61–63</xref>). Number (left/right) of trichobothria on the ventral surface of the pedipalp patellae: females with 8/8 (<italic>n</italic> = 1), 7/7 (<italic>n</italic> = 1), and 6/6 (<italic>n</italic> = 1), males with ?/7 (<italic>n</italic> = 1) and 7/7 (<italic>n</italic> = 1). Number of pectinal teeth: females with 5/4 (<italic>n</italic> = 2) and 6/5 (<italic>n</italic> = 1), males with 7/7 (<italic>n</italic> = 2). Chela with an average length/width ratio of 2.0 in males (<italic>n</italic> = 2) and 2.0 in females (<italic>n</italic> = 3), male pedipalp chela fingers stronger curved than females. The measurements are provided in Table <xref ref-type="table" rid="T1">1</xref>. Holotype (male, not examined; Kovařík, 2000): body length 60.4 mm, patella with eight ventral trichobothria, pectinal teeth count seven or eight. Holotype (male) of <italic><tp:taxon-name><tp:taxon-name-part taxon-name-part-type="genus" reg="Scorpiops">S.</tp:taxon-name-part><tp:taxon-name-part taxon-name-part-type="species" reg="pococki">pococki</tp:taxon-name-part></tp:taxon-name></italic> (= <italic><tp:taxon-name><tp:taxon-name-part taxon-name-part-type="genus" reg="Scorpiops">S.</tp:taxon-name-part><tp:taxon-name-part taxon-name-part-type="species" reg="tibetanus">tibetanus</tp:taxon-name-part></tp:taxon-name></italic>): patella with 17 external and eight ventral trichobothria, pectinal teeth count 8/7; paratype (female) of <italic><tp:taxon-name><tp:taxon-name-part taxon-name-part-type="genus" reg="Scorpiops">S.</tp:taxon-name-part><tp:taxon-name-part taxon-name-part-type="species" reg="pococki">pococki</tp:taxon-name-part></tp:taxon-name></italic> (= <italic><tp:taxon-name><tp:taxon-name-part taxon-name-part-type="genus" reg="Scorpiops">S.</tp:taxon-name-part><tp:taxon-name-part taxon-name-part-type="species" reg="tibetanus">tibetanus</tp:taxon-name-part></tp:taxon-name></italic>): pectinal teeth count 6/6, telson is smaller than that of male in <xref ref-type="bibr" rid="B13">Qi et al. (2005)</xref>.</p></tp:treatment-sec><tp:treatment-sec sec-type="distribution" id="SECID0EMPBG"><title>Distribution.</title><p>China (Xizang) (Fig. <xref ref-type="fig" rid="F13">97</xref>).</p></tp:treatment-sec><tp:treatment-sec sec-type="remarks" id="SECID0EWPBG"><title>Remarks.</title><p><xref ref-type="bibr" rid="B6">Hirst (1911)</xref> erected <italic><tp:taxon-name><tp:taxon-name-part taxon-name-part-type="genus" reg="Scorpiops">S.</tp:taxon-name-part><tp:taxon-name-part taxon-name-part-type="species" reg="tibetanus">tibetanus</tp:taxon-name-part></tp:taxon-name></italic> based on a male specimen from “Tsangpo Valley, Chaksam Ferry”, for which the species information is brief, and no figures provided.</p><p>The type locality is therefore the most crucial information on the species. Followed the Internet and literature information for “Chaksam Ferry”: “Chaksam” means “iron bridge”, located in Dagar village and under the Quwori Mountain, Qushui County. It was created by the famous bridge designer, Tangdongjiebu, and is the first cable bridge across the Brahmaputra River, completed in 1420 or 1430. “Chaksam Ferry” subsequently became a famous place, also called “Qushui Ferry” or “Daga Ferry” in ancient times (Fig. <xref ref-type="fig" rid="F13">97</xref>). However, with the disappearance of the “iron bridge” and the construction of Qushui Bridge (Qushuidaqiao) near where the ancient “iron bridge” used to be in 1966, “Chaksam Ferry” has now been replaced by Qushui Bridge and is the probable type locality of <italic><tp:taxon-name><tp:taxon-name-part taxon-name-part-type="genus" reg="Scorpiops">S.</tp:taxon-name-part><tp:taxon-name-part taxon-name-part-type="species" reg="tibetanus">tibetanus</tp:taxon-name-part></tp:taxon-name></italic>.</p><p>In recent years, we found <italic><tp:taxon-name><tp:taxon-name-part taxon-name-part-type="genus" reg="Scorpiops">S.</tp:taxon-name-part><tp:taxon-name-part taxon-name-part-type="species" reg="atomatus">atomatus</tp:taxon-name-part></tp:taxon-name></italic> distributed near the “iron bridge”, and found <italic><tp:taxon-name><tp:taxon-name-part taxon-name-part-type="genus" reg="Scorpiops">S.</tp:taxon-name-part><tp:taxon-name-part taxon-name-part-type="species" reg="pococki">pococki</tp:taxon-name-part></tp:taxon-name></italic> 28 km away from this “iron bridge” (Fig. <xref ref-type="fig" rid="F13">97</xref>).</p><p>The list of taxa included in the <italic><tp:taxon-name><tp:taxon-name-part taxon-name-part-type="genus" reg="Scorpiops">S.</tp:taxon-name-part><tp:taxon-name-part taxon-name-part-type="species" reg="hardwickii">hardwickii</tp:taxon-name-part></tp:taxon-name></italic> “complex” proposed by <xref ref-type="bibr" rid="B8">Kovařík and Ahmed (2009)</xref> included <italic><tp:taxon-name><tp:taxon-name-part taxon-name-part-type="genus" reg="Scorpiops">S.</tp:taxon-name-part><tp:taxon-name-part taxon-name-part-type="species" reg="tibetanus">tibetanus</tp:taxon-name-part></tp:taxon-name></italic>. <xref ref-type="bibr" rid="B7">Kovařík (2000)</xref> examined the holotype (male) of <italic><tp:taxon-name><tp:taxon-name-part taxon-name-part-type="genus" reg="Scorpiops">S.</tp:taxon-name-part><tp:taxon-name-part taxon-name-part-type="species" reg="tibetanus">tibetanus</tp:taxon-name-part></tp:taxon-name></italic> and recorded some important information: “length 60.4 mm, ventral trichobothria on the patella number 8, and pectinal teeth number 7 or 8”. <xref ref-type="bibr" rid="B7">Kovařík (2000)</xref> concluded that the characters of <italic><tp:taxon-name><tp:taxon-name-part taxon-name-part-type="genus" reg="Scorpiops">S.</tp:taxon-name-part><tp:taxon-name-part taxon-name-part-type="species" reg="tibetanus">tibetanus</tp:taxon-name-part></tp:taxon-name></italic> were “length 50–65 mm, ventral trichobothria on the patella number 7–10 (usually 9, in one young of 37 specimens, 7 on one side), pectinal teeth number 5–11”. In his revision, the new localities of <italic><tp:taxon-name><tp:taxon-name-part taxon-name-part-type="genus" reg="Scorpiops">S.</tp:taxon-name-part><tp:taxon-name-part taxon-name-part-type="species" reg="tibetanus">tibetanus</tp:taxon-name-part></tp:taxon-name></italic> included Lhasa, Shigatse, and Kambu batsi. <xref ref-type="bibr" rid="B9">Kovařík et al. (2020)</xref> proposed <italic><tp:taxon-name><tp:taxon-name-part taxon-name-part-type="genus" reg="Scorpiops">S.</tp:taxon-name-part><tp:taxon-name-part taxon-name-part-type="species" reg="pococki">pococki</tp:taxon-name-part></tp:taxon-name></italic> as a junior synonym of <italic><tp:taxon-name><tp:taxon-name-part taxon-name-part-type="genus" reg="Scorpiops">S.</tp:taxon-name-part><tp:taxon-name-part taxon-name-part-type="species" reg="tibetanus">tibetanus</tp:taxon-name-part></tp:taxon-name></italic> and provided figures of <italic><tp:taxon-name><tp:taxon-name-part taxon-name-part-type="genus" reg="Scorpiops">S.</tp:taxon-name-part><tp:taxon-name-part taxon-name-part-type="species" reg="tibetanus">tibetanus</tp:taxon-name-part></tp:taxon-name></italic> (one male identified as “<italic><tp:taxon-name><tp:taxon-name-part taxon-name-part-type="genus" reg="Scorpiops">S.</tp:taxon-name-part><tp:taxon-name-part taxon-name-part-type="species" reg="pococki">pococki</tp:taxon-name-part></tp:taxon-name></italic>” and donated by Di).</p><p>During several surveys in Shigatse and the surrounding counties, we found <italic><tp:taxon-name><tp:taxon-name-part taxon-name-part-type="genus" reg="Scorpiops">S.</tp:taxon-name-part><tp:taxon-name-part taxon-name-part-type="species" reg="lourencoi">lourencoi</tp:taxon-name-part></tp:taxon-name></italic> sp. nov. and <italic><tp:taxon-name><tp:taxon-name-part taxon-name-part-type="genus" reg="Scorpiops">S.</tp:taxon-name-part><tp:taxon-name-part taxon-name-part-type="species" reg="luridus">luridus.</tp:taxon-name-part></tp:taxon-name></italic> The body length of <italic><tp:taxon-name><tp:taxon-name-part taxon-name-part-type="genus" reg="Scorpiops">S.</tp:taxon-name-part><tp:taxon-name-part taxon-name-part-type="species" reg="lourencoi">lourencoi</tp:taxon-name-part></tp:taxon-name></italic> sp. nov. is no more than 50 mm, while <italic><tp:taxon-name><tp:taxon-name-part taxon-name-part-type="genus" reg="Scorpiops">S.</tp:taxon-name-part><tp:taxon-name-part taxon-name-part-type="species" reg="luridus">luridus</tp:taxon-name-part></tp:taxon-name></italic> is a distinctive species. <italic><tp:taxon-name><tp:taxon-name-part taxon-name-part-type="genus" reg="Scorpiops">Scorpiops</tp:taxon-name-part><tp:taxon-name-part taxon-name-part-type="species" reg="pococki">pococki</tp:taxon-name-part></tp:taxon-name></italic> (from Chaksam Ferry 28 km away) has the diagnosis as followed: fulcra absent, body length ~ 55 mm, the ventral trichobothria on the patella number seven or eight, and the pectinal teeth number 4–7. <italic><tp:taxon-name><tp:taxon-name-part taxon-name-part-type="genus" reg="Scorpiops">Scorpiops</tp:taxon-name-part><tp:taxon-name-part taxon-name-part-type="species" reg="pococki">pococki</tp:taxon-name-part></tp:taxon-name></italic> fits the characteristics of <italic><tp:taxon-name><tp:taxon-name-part taxon-name-part-type="genus" reg="Scorpiops">S.</tp:taxon-name-part><tp:taxon-name-part taxon-name-part-type="species" reg="tibetanus">tibetanus</tp:taxon-name-part></tp:taxon-name></italic>, and we agree that <italic><tp:taxon-name><tp:taxon-name-part taxon-name-part-type="genus" reg="Scorpiops">S.</tp:taxon-name-part><tp:taxon-name-part taxon-name-part-type="species" reg="pococki">pococki</tp:taxon-name-part></tp:taxon-name></italic> is a synonym of <italic><tp:taxon-name><tp:taxon-name-part taxon-name-part-type="genus" reg="Scorpiops">S.</tp:taxon-name-part><tp:taxon-name-part taxon-name-part-type="species" reg="tibetanus">tibetanus</tp:taxon-name-part></tp:taxon-name></italic>.</p></tp:treatment-sec><tp:treatment-sec><!--Section generated to contain objects referenced in tp:taxon-treatment.--><table-wrap id="T1" position="float" orientation="portrait"><label>Table 1.</label><caption><p>Measurements (in mm) of <italic><tp:taxon-name><tp:taxon-name-part taxon-name-part-type="genus" reg="Scorpiops">S.</tp:taxon-name-part><tp:taxon-name-part taxon-name-part-type="species" reg="atomatus">atomatus</tp:taxon-name-part></tp:taxon-name></italic>, <italic><tp:taxon-name><tp:taxon-name-part taxon-name-part-type="genus" reg="Scorpiops">S.</tp:taxon-name-part><tp:taxon-name-part taxon-name-part-type="species" reg="tibetanus">tibetanus</tp:taxon-name-part></tp:taxon-name></italic>, and <italic><tp:taxon-name><tp:taxon-name-part taxon-name-part-type="genus" reg="Scorpiops">S.</tp:taxon-name-part><tp:taxon-name-part taxon-name-part-type="species" reg="lourencoi">lourencoi</tp:taxon-name-part></tp:taxon-name></italic> sp. nov.</p></caption><table id="TID0EI5AG" rules="all"><tbody><tr><th rowspan="1" colspan="1">Species Contents</th><th rowspan="1" colspan="2">
                      <italic>
                        <tp:taxon-name><tp:taxon-name-part taxon-name-part-type="genus" reg="Scorpiops">S.</tp:taxon-name-part><tp:taxon-name-part taxon-name-part-type="species" reg="atomatus">atomatus</tp:taxon-name-part></tp:taxon-name>
                      </italic>
                    </th><th rowspan="1" colspan="2">
                      <italic>
                        <tp:taxon-name><tp:taxon-name-part taxon-name-part-type="genus" reg="Scorpiops">S.</tp:taxon-name-part><tp:taxon-name-part taxon-name-part-type="species" reg="tibetanus">tibetanus</tp:taxon-name-part></tp:taxon-name>
                      </italic>
                    </th><th rowspan="1" colspan="2"><italic><tp:taxon-name><tp:taxon-name-part taxon-name-part-type="genus" reg="Scorpiops">S.</tp:taxon-name-part><tp:taxon-name-part taxon-name-part-type="species" reg="lourencoi">lourencoi</tp:taxon-name-part></tp:taxon-name></italic> sp. nov.</th></tr><tr><th rowspan="1" colspan="1">Sex</th><th rowspan="1" colspan="1">Male ScXZLX 1705060101</th><th rowspan="1" colspan="1">Female ScXZLX 1705060102</th><th rowspan="1" colspan="1">Male ScXZQS 1907200101</th><th rowspan="1" colspan="1">Female ScXZQS 1907200102</th><th rowspan="1" colspan="1">Male (holotype) ScXZRKZ 2107260101</th><th rowspan="1" colspan="1">Female (paratype) ScXZRKZ 2107260102</th></tr><tr><td rowspan="1" colspan="1">Total length:</td><td rowspan="1" colspan="1">42.5</td><td rowspan="1" colspan="1">40.3</td><td rowspan="1" colspan="1">57.3</td><td rowspan="1" colspan="1">52.7</td><td rowspan="1" colspan="1">46.7</td><td rowspan="1" colspan="1">47.3</td></tr><tr><td rowspan="1" colspan="7">Carapace:</td></tr><tr><td rowspan="1" colspan="1">– Length</td><td rowspan="1" colspan="1">6.6</td><td rowspan="1" colspan="1">6.8</td><td rowspan="1" colspan="1">7.7</td><td rowspan="1" colspan="1">7.3</td><td rowspan="1" colspan="1">6.5</td><td rowspan="1" colspan="1">6.7</td></tr><tr><td rowspan="1" colspan="1">– Anterior width</td><td rowspan="1" colspan="1">4.1</td><td rowspan="1" colspan="1">4.1</td><td rowspan="1" colspan="1">3.9</td><td rowspan="1" colspan="1">3.9</td><td rowspan="1" colspan="1">3.6</td><td rowspan="1" colspan="1">3.7</td></tr><tr><td rowspan="1" colspan="1">– Posterior width</td><td rowspan="1" colspan="1">6.9</td><td rowspan="1" colspan="1">7.3</td><td rowspan="1" colspan="1">7.8</td><td rowspan="1" colspan="1">7.6</td><td rowspan="1" colspan="1">6.7</td><td rowspan="1" colspan="1">6.9</td></tr><tr><td rowspan="1" colspan="7">Mesosomal segments:</td></tr><tr><td rowspan="1" colspan="1">– Length</td><td rowspan="1" colspan="1">11.6</td><td rowspan="1" colspan="1">10.9</td><td rowspan="1" colspan="1">14.7</td><td rowspan="1" colspan="1">15.0</td><td rowspan="1" colspan="1">14.1</td><td rowspan="1" colspan="1">14.9</td></tr><tr><td rowspan="1" colspan="7">Metasomal segment I:</td></tr><tr><td rowspan="1" colspan="1">– Length</td><td rowspan="1" colspan="1">2.5</td><td rowspan="1" colspan="1">2.4</td><td rowspan="1" colspan="1">3.6</td><td rowspan="1" colspan="1">3.0</td><td rowspan="1" colspan="1">2.7</td><td rowspan="1" colspan="1">2.7</td></tr><tr><td rowspan="1" colspan="1">– Width</td><td rowspan="1" colspan="1">2.5</td><td rowspan="1" colspan="1">2.4</td><td rowspan="1" colspan="1">4.1</td><td rowspan="1" colspan="1">3.6</td><td rowspan="1" colspan="1">3.0</td><td rowspan="1" colspan="1">2.8</td></tr><tr><td rowspan="1" colspan="1">– Depth</td><td rowspan="1" colspan="1">2.1</td><td rowspan="1" colspan="1">2.0</td><td rowspan="1" colspan="1">2.9</td><td rowspan="1" colspan="1">2.5</td><td rowspan="1" colspan="1">2.1</td><td rowspan="1" colspan="1">2.0</td></tr><tr><td rowspan="1" colspan="7">Metasomal segment II:</td></tr><tr><td rowspan="1" colspan="1">– Length</td><td rowspan="1" colspan="1">2.9</td><td rowspan="1" colspan="1">2.6</td><td rowspan="1" colspan="1">4.3</td><td rowspan="1" colspan="1">3.7</td><td rowspan="1" colspan="1">3.2</td><td rowspan="1" colspan="1">3.1</td></tr><tr><td rowspan="1" colspan="1">– Width</td><td rowspan="1" colspan="1">2.1</td><td rowspan="1" colspan="1">2.1</td><td rowspan="1" colspan="1">3.6</td><td rowspan="1" colspan="1">3.2</td><td rowspan="1" colspan="1">2.7</td><td rowspan="1" colspan="1">2.6</td></tr><tr><td rowspan="1" colspan="1">– Depth</td><td rowspan="1" colspan="1">2.0</td><td rowspan="1" colspan="1">2.0</td><td rowspan="1" colspan="1">3.4</td><td rowspan="1" colspan="1">3.0</td><td rowspan="1" colspan="1">2.3</td><td rowspan="1" colspan="1">2.1</td></tr><tr><td rowspan="1" colspan="7">Metasomal segment III:</td></tr><tr><td rowspan="1" colspan="1">– Length</td><td rowspan="1" colspan="1">3.0</td><td rowspan="1" colspan="1">2.8</td><td rowspan="1" colspan="1">5.0</td><td rowspan="1" colspan="1">4.4</td><td rowspan="1" colspan="1">3.7</td><td rowspan="1" colspan="1">3.7</td></tr><tr><td rowspan="1" colspan="1">– Width</td><td rowspan="1" colspan="1">2.1</td><td rowspan="1" colspan="1">2.0</td><td rowspan="1" colspan="1">3.6</td><td rowspan="1" colspan="1">3.0</td><td rowspan="1" colspan="1">2.7</td><td rowspan="1" colspan="1">2.6</td></tr><tr><td rowspan="1" colspan="1">– Depth</td><td rowspan="1" colspan="1">2.2</td><td rowspan="1" colspan="1">2.1</td><td rowspan="1" colspan="1">3.2</td><td rowspan="1" colspan="1">2.7</td><td rowspan="1" colspan="1">2.3</td><td rowspan="1" colspan="1">2.1</td></tr><tr><td rowspan="1" colspan="7">Metasomal segment IV:</td></tr><tr><td rowspan="1" colspan="1">– Length</td><td rowspan="1" colspan="1">3.5</td><td rowspan="1" colspan="1">3.3</td><td rowspan="1" colspan="1">5.5</td><td rowspan="1" colspan="1">5.2</td><td rowspan="1" colspan="1">3.9</td><td rowspan="1" colspan="1">3.8</td></tr><tr><td rowspan="1" colspan="1">– Width</td><td rowspan="1" colspan="1">2.0</td><td rowspan="1" colspan="1">1.9</td><td rowspan="1" colspan="1">3.2</td><td rowspan="1" colspan="1">2.8</td><td rowspan="1" colspan="1">2.4</td><td rowspan="1" colspan="1">2.4</td></tr><tr><td rowspan="1" colspan="1">– Depth</td><td rowspan="1" colspan="1">1.9</td><td rowspan="1" colspan="1">1.9</td><td rowspan="1" colspan="1">2.9</td><td rowspan="1" colspan="1">2.7</td><td rowspan="1" colspan="1">2.2</td><td rowspan="1" colspan="1">2.1</td></tr><tr><td rowspan="1" colspan="7">Metasomal segment V:</td></tr><tr><td rowspan="1" colspan="1">– Length</td><td rowspan="1" colspan="1">6.0</td><td rowspan="1" colspan="1">5.6</td><td rowspan="1" colspan="1">8.3</td><td rowspan="1" colspan="1">7.4</td><td rowspan="1" colspan="1">6.1</td><td rowspan="1" colspan="1">5.9</td></tr><tr><td rowspan="1" colspan="1">– Width</td><td rowspan="1" colspan="1">2.0</td><td rowspan="1" colspan="1">1.9</td><td rowspan="1" colspan="1">2.6</td><td rowspan="1" colspan="1">2.1</td><td rowspan="1" colspan="1">2.1</td><td rowspan="1" colspan="1">2.0</td></tr><tr><td rowspan="1" colspan="1">– Depth</td><td rowspan="1" colspan="1">1.9</td><td rowspan="1" colspan="1">1.7</td><td rowspan="1" colspan="1">2.7</td><td rowspan="1" colspan="1">2.2</td><td rowspan="1" colspan="1">1.8</td><td rowspan="1" colspan="1">1.8</td></tr><tr><td rowspan="1" colspan="7">Telson:</td></tr><tr><td rowspan="1" colspan="1">– Length</td><td rowspan="1" colspan="1">6.4</td><td rowspan="1" colspan="1">5.9</td><td rowspan="1" colspan="1">8.2</td><td rowspan="1" colspan="1">7.3</td><td rowspan="1" colspan="1">6.5</td><td rowspan="1" colspan="1">6.5</td></tr><tr><td rowspan="1" colspan="1">– Width</td><td rowspan="1" colspan="1">2.4</td><td rowspan="1" colspan="1">2.4</td><td rowspan="1" colspan="1">3.3</td><td rowspan="1" colspan="1">2.8</td><td rowspan="1" colspan="1">2.7</td><td rowspan="1" colspan="1">2.2</td></tr><tr><td rowspan="1" colspan="1">– Depth</td><td rowspan="1" colspan="1">2.4</td><td rowspan="1" colspan="1">2.2</td><td rowspan="1" colspan="1">3.1</td><td rowspan="1" colspan="1">2.8</td><td rowspan="1" colspan="1">2.5</td><td rowspan="1" colspan="1">2.2</td></tr><tr><td rowspan="1" colspan="7">Pedipalp femur:</td></tr><tr><td rowspan="1" colspan="1">– Length</td><td rowspan="1" colspan="1">5.6</td><td rowspan="1" colspan="1">5.6</td><td rowspan="1" colspan="1">5.4</td><td rowspan="1" colspan="1">4.8</td><td rowspan="1" colspan="1">4.9</td><td rowspan="1" colspan="1">4.8</td></tr><tr><td rowspan="1" colspan="1">– Width</td><td rowspan="1" colspan="1">2.5</td><td rowspan="1" colspan="1">2.6</td><td rowspan="1" colspan="1">2.6</td><td rowspan="1" colspan="1">2.3</td><td rowspan="1" colspan="1">2.5</td><td rowspan="1" colspan="1">2.4</td></tr><tr><td rowspan="1" colspan="1">– Depth</td><td rowspan="1" colspan="1">1.5</td><td rowspan="1" colspan="1">1.5</td><td rowspan="1" colspan="1">2.2</td><td rowspan="1" colspan="1">2.1</td><td rowspan="1" colspan="1">1.9</td><td rowspan="1" colspan="1">1.8</td></tr><tr><td rowspan="1" colspan="7">Pedipalp patella:</td></tr><tr><td rowspan="1" colspan="1">– Length</td><td rowspan="1" colspan="1">5.3</td><td rowspan="1" colspan="1">5.7</td><td rowspan="1" colspan="1">6.2</td><td rowspan="1" colspan="1">5.8</td><td rowspan="1" colspan="1">5.2</td><td rowspan="1" colspan="1">5.4</td></tr><tr><td rowspan="1" colspan="1">– Width</td><td rowspan="1" colspan="1">3.2</td><td rowspan="1" colspan="1">3.3</td><td rowspan="1" colspan="1">2.7</td><td rowspan="1" colspan="1">2.6</td><td rowspan="1" colspan="1">2.7</td><td rowspan="1" colspan="1">2.1</td></tr><tr><td rowspan="1" colspan="1">– Depth</td><td rowspan="1" colspan="1">2.4</td><td rowspan="1" colspan="1">2.2</td><td rowspan="1" colspan="1">2.6</td><td rowspan="1" colspan="1">2.6</td><td rowspan="1" colspan="1">2.5</td><td rowspan="1" colspan="1">2.4</td></tr><tr><td rowspan="1" colspan="7">Chela:</td></tr><tr><td rowspan="1" colspan="1">– Length</td><td rowspan="1" colspan="1">11.3</td><td rowspan="1" colspan="1">11.3</td><td rowspan="1" colspan="1">11.5</td><td rowspan="1" colspan="1">10.9</td><td rowspan="1" colspan="1">9.9</td><td rowspan="1" colspan="1">10.4</td></tr><tr><td rowspan="1" colspan="1">– Width (manus)</td><td rowspan="1" colspan="1">4.9</td><td rowspan="1" colspan="1">4.5</td><td rowspan="1" colspan="1">5.6</td><td rowspan="1" colspan="1">5.3</td><td rowspan="1" colspan="1">5.3</td><td rowspan="1" colspan="1">4.4</td></tr><tr><td rowspan="1" colspan="1">– Depth (manus)</td><td rowspan="1" colspan="1">3.1</td><td rowspan="1" colspan="1">2.9</td><td rowspan="1" colspan="1">4.0</td><td rowspan="1" colspan="1">3.9</td><td rowspan="1" colspan="1">3.6</td><td rowspan="1" colspan="1">3.3</td></tr><tr><td rowspan="1" colspan="7">Movable finger:</td></tr><tr><td rowspan="1" colspan="1">– Length</td><td rowspan="1" colspan="1">4.3</td><td rowspan="1" colspan="1">3.8</td><td rowspan="1" colspan="1">4.6</td><td rowspan="1" colspan="1">4.4</td><td rowspan="1" colspan="1">3.6</td><td rowspan="1" colspan="1">3.1</td></tr><tr><td rowspan="1" colspan="1">Pectinal teeth</td><td rowspan="1" colspan="1">10/11</td><td rowspan="1" colspan="1">9/9</td><td rowspan="1" colspan="1">7/7</td><td rowspan="1" colspan="1">5/4</td><td rowspan="1" colspan="1">8/9</td><td rowspan="1" colspan="1">7/8</td></tr></tbody></table></table-wrap><fig id="F13" position="float" orientation="portrait"><object-id xmlns:xlink="http://www.w3.org/1999/xlink" content-type="doi" xlink:type="simple">10.3897/zookeys.1132.87364.figure97</object-id><object-id xmlns:xlink="http://www.w3.org/1999/xlink" content-type="arpha" xlink:type="simple">78B0A5A4-2DE3-5114-9CBD-4EC9432E30E6</object-id><label>Figure 97.</label><caption><p>Distribution of <italic><tp:taxon-name><tp:taxon-name-part taxon-name-part-type="genus" reg="Scorpiops">S.</tp:taxon-name-part><tp:taxon-name-part taxon-name-part-type="species" reg="atomatus">atomatus</tp:taxon-name-part></tp:taxon-name></italic> (circle and diamond), <italic><tp:taxon-name><tp:taxon-name-part taxon-name-part-type="genus" reg="Scorpiops">S.</tp:taxon-name-part><tp:taxon-name-part taxon-name-part-type="species" reg="tibetanus">tibetanus</tp:taxon-name-part></tp:taxon-name></italic> (pentagon and square), <italic><tp:taxon-name><tp:taxon-name-part taxon-name-part-type="genus" reg="Scorpiops">S.</tp:taxon-name-part><tp:taxon-name-part taxon-name-part-type="species" reg="lourencoi">lourencoi</tp:taxon-name-part></tp:taxon-name></italic> sp. nov. (triangle), and the location of Qushui Bridge and Chaksam Ferry (star) in Xizang, China.</p></caption><graphic xmlns:xlink="http://www.w3.org/1999/xlink" xlink:href="zookeys-1132-189_article-87364__-g013.jpg" position="float" orientation="portrait" xlink:type="simple" id="oo_775982.jpg"><uri content-type="original_file" xlink:type="simple">https://binary.pensoft.net/fig/775982</uri></graphic></fig></tp:treatment-sec><ref-list><ref id="B7"><mixed-citation xmlns:xlink="http://www.w3.org/1999/xlink" xlink:type="simple"><person-group><name name-style="western"><surname>Kovařík</surname><given-names>F</given-names></name></person-group> (<year>2000</year>) <article-title>Revision of family <tp:taxon-name><tp:taxon-name-part taxon-name-part-type="family">Scorpiopidae</tp:taxon-name-part></tp:taxon-name> (<tp:taxon-name><tp:taxon-name-part taxon-name-part-type="order">Scorpiones</tp:taxon-name-part></tp:taxon-name>), with descriptions of six new species.</article-title><source>Acta Societatis Zoologicae Bohemicae</source><volume>64</volume>: <fpage>153</fpage>–<lpage>201</lpage>.</mixed-citation></ref><ref id="B9"><mixed-citation xmlns:xlink="http://www.w3.org/1999/xlink" xlink:type="simple"><person-group><name name-style="western"><surname>Kovařík</surname><given-names>F</given-names></name><name name-style="western"><surname>Lowe</surname><given-names>G</given-names></name><name name-style="western"><surname>Stockmann</surname><given-names>M</given-names></name><name name-style="western"><surname>Šťáhlavský</surname><given-names>F</given-names></name></person-group> (<year>2020</year>) <article-title>Revision of genus-group taxa in the family <tp:taxon-name><tp:taxon-name-part taxon-name-part-type="family">Scorpiopidae</tp:taxon-name-part></tp:taxon-name> Kraepelin, 1905, with description of 15 new species (<tp:taxon-name><tp:taxon-name-part taxon-name-part-type="class">Arachnida</tp:taxon-name-part></tp:taxon-name>: <tp:taxon-name><tp:taxon-name-part taxon-name-part-type="order">Scorpiones</tp:taxon-name-part></tp:taxon-name>).</article-title><source>Euscorpius</source><volume>325</volume>: <fpage>1</fpage>–<lpage>140</lpage>. <ext-link xlink:href="https://mds.marshall.edu/cgi/viewcontent.cgi?article=1356&amp;context=euscorpius" ext-link-type="uri" xlink:type="simple">https://mds.marshall.edu/cgi/viewcontent.cgi?article=1356&amp;context=euscorpius</ext-link></mixed-citation></ref><ref id="B3"><mixed-citation xmlns:xlink="http://www.w3.org/1999/xlink" xlink:type="simple"><person-group><name name-style="western"><surname>Di</surname><given-names>ZY</given-names></name><name name-style="western"><surname>Xu</surname><given-names>XB</given-names></name><name name-style="western"><surname>Cao</surname><given-names>ZJ</given-names></name><name name-style="western"><surname>Wu</surname><given-names>YL</given-names></name><name name-style="western"><surname>Li</surname><given-names>WX</given-names></name></person-group> (<year>2013</year>) <article-title>Notes on the scorpions (<tp:taxon-name><tp:taxon-name-part taxon-name-part-type="class">Arachnida</tp:taxon-name-part></tp:taxon-name>, <tp:taxon-name><tp:taxon-name-part taxon-name-part-type="order">Scorpiones</tp:taxon-name-part></tp:taxon-name>) from Tibet with the redescription of <italic><tp:taxon-name><tp:taxon-name-part taxon-name-part-type="genus">Scorpiops</tp:taxon-name-part><tp:taxon-name-part taxon-name-part-type="species">jendeki</tp:taxon-name-part></tp:taxon-name></italic> Kovařík, 2000 (<tp:taxon-name><tp:taxon-name-part taxon-name-part-type="order">Scorpiones</tp:taxon-name-part></tp:taxon-name>, <tp:taxon-name><tp:taxon-name-part taxon-name-part-type="family">Euscorpiidae</tp:taxon-name-part></tp:taxon-name>) from Yunnan (China).</article-title><source>ZooKeys</source><volume>301</volume>: <fpage>51</fpage>–<lpage>99</lpage>. <ext-link xlink:href="10.3897/zookeys.301.4608" ext-link-type="doi" xlink:type="simple">https://doi.org/10.3897/zookeys.301.4608</ext-link></mixed-citation></ref><ref id="B4"><mixed-citation xmlns:xlink="http://www.w3.org/1999/xlink" xlink:type="simple"><person-group><name name-style="western"><surname>Di</surname><given-names>ZY</given-names></name><name name-style="western"><surname>Yang</surname><given-names>ZZ</given-names></name><name name-style="western"><surname>Yin</surname><given-names>SJ</given-names></name><name name-style="western"><surname>Cao</surname><given-names>ZJ</given-names></name><name name-style="western"><surname>Li</surname><given-names>WX</given-names></name></person-group> (<year>2014</year>) <article-title>History of study, updated checklist, distribution and key of scorpions (<tp:taxon-name><tp:taxon-name-part taxon-name-part-type="class">Arachnida</tp:taxon-name-part></tp:taxon-name>: <tp:taxon-name><tp:taxon-name-part taxon-name-part-type="order">Scorpiones</tp:taxon-name-part></tp:taxon-name>) from China.</article-title><source>Zoological Research</source><volume>35</volume>(<issue>1</issue>): <fpage>3</fpage>–<lpage>19</lpage>. <ext-link xlink:href="5042949/pdf/ZoolRes-35-1-3.pdf" ext-link-type="pmcid" xlink:type="simple">https://www.ncbi.nlm.nih.gov/pmc/articles/PMC5042949/pdf/ZoolRes-35-1-3.pdf</ext-link></mixed-citation></ref><ref id="B13"><mixed-citation xmlns:xlink="http://www.w3.org/1999/xlink" xlink:type="simple"><person-group><name name-style="western"><surname>Qi</surname><given-names>JX</given-names></name><name name-style="western"><surname>Zhu</surname><given-names>MS</given-names></name><name name-style="western"><surname>Lourenço</surname><given-names>WR</given-names></name></person-group> (<year>2005</year>) <article-title>Eight new species of the genera <italic><tp:taxon-name><tp:taxon-name-part taxon-name-part-type="genus">Scorpiops</tp:taxon-name-part></tp:taxon-name></italic> Peters, <tp:taxon-name><tp:taxon-name-part taxon-name-part-type="genus">Euscorpiops</tp:taxon-name-part></tp:taxon-name> Vachon, and <italic><tp:taxon-name><tp:taxon-name-part taxon-name-part-type="genus">Chaerilus</tp:taxon-name-part></tp:taxon-name></italic> Simon (<tp:taxon-name><tp:taxon-name-part taxon-name-part-type="order">Scorpiones</tp:taxon-name-part></tp:taxon-name>: <tp:taxon-name><tp:taxon-name-part taxon-name-part-type="family">Euscorpiidae</tp:taxon-name-part></tp:taxon-name>, <tp:taxon-name><tp:taxon-name-part taxon-name-part-type="family">Chaerilidae</tp:taxon-name-part></tp:taxon-name>) from Tibet and Yunnan, China.</article-title><source>Euscorpius</source><volume>32</volume>(<issue>32</issue>): <fpage>1</fpage>–<lpage>40</lpage>. <ext-link xlink:href="10.18590/euscorpius.2005.vol2005.iss32.1" ext-link-type="doi" xlink:type="simple">https://doi.org/10.18590/euscorpius.2005.vol2005.iss32.1</ext-link></mixed-citation></ref><ref id="B6"><mixed-citation xmlns:xlink="http://www.w3.org/1999/xlink" xlink:type="simple"><person-group><name name-style="western"><surname>Hirst</surname><given-names>S</given-names></name></person-group> (<year>1911</year>) <article-title>Descriptions of new scorpions.</article-title><source>Annals and Magazine of Natural History</source><volume>8</volume>(<issue>8</issue>): <fpage>462</fpage>–<lpage>473</lpage>. <ext-link xlink:href="10.1080/00222931108693056" ext-link-type="doi" xlink:type="simple">https://doi.org/10.1080/00222931108693056</ext-link></mixed-citation></ref><ref id="B8"><mixed-citation xmlns:xlink="http://www.w3.org/1999/xlink" xlink:type="simple"><person-group><name name-style="western"><surname>Kovařík</surname><given-names>F</given-names></name><name name-style="western"><surname>Ahmed</surname><given-names>Z</given-names></name></person-group> (<year>2009</year>) <article-title>Three new species of <italic><tp:taxon-name><tp:taxon-name-part taxon-name-part-type="genus">Scorpiops</tp:taxon-name-part></tp:taxon-name></italic> Peters, 1861 (<tp:taxon-name><tp:taxon-name-part taxon-name-part-type="order">Scorpiones</tp:taxon-name-part></tp:taxon-name>: <tp:taxon-name><tp:taxon-name-part taxon-name-part-type="family">Euscorpiidae</tp:taxon-name-part></tp:taxon-name>: <tp:taxon-name><tp:taxon-name-part taxon-name-part-type="subfamily">Scorpiopinae</tp:taxon-name-part></tp:taxon-name>) from Pakistan.</article-title><source>Euscorpius</source><volume>88</volume>(<issue>88</issue>): <fpage>1</fpage>–<lpage>11</lpage>. <ext-link xlink:href="10.18590/euscorpius.2009.vol2009.iss88.1" ext-link-type="doi" xlink:type="simple">https://doi.org/10.18590/euscorpius.2009.vol2009.iss88.1</ext-link></mixed-citation></ref></ref-list></tp:taxon-treatment>
