# Supplementary material for: ﻿Scorpiopslourencoi sp. nov., the revalidation of Scorpiopsatomatus Qi, Zhu & Lourenço, 2005, and the redescription of Scorpiopstibetanus Hirst, 1911 (Scorpiones, Scorpiopidae) from China
Source: Zookeys. 2022 Nov 30;1132:189–214. doi: 10.3897/zookeys.1132.87364 (PMC9836579; doi:10.3897/zookeys.1132.87364)
Supplement: XML Treatment for Scorpiops lourencoi [file zookeys.1132.87364-treatment4.xml]

<!DOCTYPE tp:taxon-treatment
  PUBLIC "-//TaxonX//DTD Taxonomic Treatment Publishing DTD v0 20100105//EN" "tax-treatment-NSO.dtd">
<tp:taxon-treatment xmlns:tp="http://www.plazi.org/taxpub"><tp:treatment-meta><kwd-group><label>Taxon classification</label><kwd>
                <named-content content-type="kingdom">Animalia</named-content>
              </kwd><kwd>
                <named-content content-type="order">Scorpiones</named-content>
              </kwd><kwd>
                <named-content content-type="family">Euscorpiidae</named-content>
              </kwd></kwd-group><mixed-citation publication-type="journal"><person-group><name><surname>Lv</surname><given-names>Heyu</given-names></name><name><surname>Di</surname><given-names>Zhiyong</given-names></name></person-group><article-title>﻿<italic><tp:taxon-name><tp:taxon-name-part taxon-name-part-type="genus" reg="Scorpiops">Scorpiops</tp:taxon-name-part><tp:taxon-name-part taxon-name-part-type="species" reg="lourencoi">lourencoi</tp:taxon-name-part></tp:taxon-name></italic> sp. nov., the revalidation of <italic><tp:taxon-name><tp:taxon-name-part taxon-name-part-type="genus" reg="Scorpiops">Scorpiops</tp:taxon-name-part><tp:taxon-name-part taxon-name-part-type="species" reg="atomatus">atomatus</tp:taxon-name-part></tp:taxon-name></italic> Qi, Zhu &amp; Lourenço, 2005, and the redescription of <italic><tp:taxon-name><tp:taxon-name-part taxon-name-part-type="genus" reg="Scorpiops">Scorpiops</tp:taxon-name-part><tp:taxon-name-part taxon-name-part-type="species" reg="tibetanus">tibetanus</tp:taxon-name-part></tp:taxon-name></italic> Hirst, 1911 (<tp:taxon-name><tp:taxon-name-part taxon-name-part-type="order">Scorpiones</tp:taxon-name-part></tp:taxon-name>, <tp:taxon-name><tp:taxon-name-part taxon-name-part-type="family">Scorpiopidae</tp:taxon-name-part></tp:taxon-name>) from China</article-title><source>Zookeys</source><day>30</day><month>11</month><year>2022</year><volume>1132</volume><fpage>189</fpage><lpage>214</lpage><pub-id pub-id-type="doi">10.3897/zookeys.1132.87364</pub-id></mixed-citation></tp:treatment-meta><tp:nomenclature><label>﻿</label><tp:taxon-name>
              <object-id xmlns:xlink="http://www.w3.org/1999/xlink" content-type="arpha" xlink:type="simple">BC7F71B7-CFFB-5F09-8532-5E32A1503413</object-id>
              <tp:taxon-name-part taxon-name-part-type="genus" reg="Scorpiops">Scorpiops</tp:taxon-name-part>
              <tp:taxon-name-part taxon-name-part-type="species" reg="lourencoi">lourencoi</tp:taxon-name-part>
              <object-id xmlns:xlink="http://www.w3.org/1999/xlink" content-type="zoobank" xlink:type="simple">https://zoobank.org/92D21DC0-794E-4D76-B2F8-28AB9D88520B</object-id>
            </tp:taxon-name><tp:taxon-status xmlns:xlink="http://www.w3.org/1999/xlink" xlink:type="simple">sp. nov.</tp:taxon-status><xref ref-type="fig" rid="F9">Figs 65–68</xref><xref ref-type="fig" rid="F10">, 69–78</xref><xref ref-type="fig" rid="F11">, 79–88</xref><xref ref-type="fig" rid="F12">, 89–96</xref><xref ref-type="table" rid="T1">, Table 1</xref><tp:nomenclature-citation-list><tp:nomenclature-citation><tp:taxon-name>
                  <tp:taxon-name-part taxon-name-part-type="genus" reg="Scorpiops">Scorpiops</tp:taxon-name-part>
                  <tp:taxon-name-part taxon-name-part-type="species" reg="tibetanus">tibetanus</tp:taxon-name-part>
                </tp:taxon-name><comment><xref ref-type="bibr" rid="B3">Di et al., 2013</xref>: 75, 77, 80, 81, 83, 85, figs 102–118, tab. 2.</comment></tp:nomenclature-citation></tp:nomenclature-citation-list></tp:nomenclature><tp:treatment-sec sec-type="type material" id="SECID0EA2BG"><title>Type material.</title><p><bold>Male holotype</bold>, China, Xizang, Rikaze City (Shigatse City), 26/7/2021, Zhiyong Di leg, (Ar.-<abbrev xmlns:xlink="http://www.w3.org/1999/xlink" content-type="institution" xlink:title="Museum of Hebei University, Baoding, China" id="ABBRID0EI2BG" xlink:type="simple">MHBU</abbrev>-ScXZRKZ2107260101); 3 male and 3 female paratypes (Ar.-<abbrev xmlns:xlink="http://www.w3.org/1999/xlink" content-type="institution" xlink:title="Museum of Hebei University, Baoding, China" id="ABBRID0EN2BG" xlink:type="simple">MHBU</abbrev>-ScXZRKZ21072601, 02–06; Ar.-<abbrev xmlns:xlink="http://www.w3.org/1999/xlink" content-type="institution" xlink:title="Museum of Hebei University, Baoding, China" id="ABBRID0ES2BG" xlink:type="simple">MHBU</abbrev>-ScXZRKZ2107270501), same location data as holotype.</p></tp:treatment-sec><tp:treatment-sec sec-type="diagnosis" id="SECID0EX2BG"><title>Diagnosis.</title><p><italic><tp:taxon-name><tp:taxon-name-part taxon-name-part-type="genus" reg="Scorpiops">Scorpiops</tp:taxon-name-part><tp:taxon-name-part taxon-name-part-type="species" reg="lourencoi">lourencoi</tp:taxon-name-part></tp:taxon-name></italic> sp. nov. differs from all other species in the genus based on the following combination of characters: reddish black color, length 45–50 mm; patella of pedipalp with 17 (5 <italic>eb</italic>, 2 <italic>esb</italic>, 2 <italic>em</italic>, 4 <italic>est</italic>, 4 <italic>et</italic>) external and eight or nine (usually nine) ventral trichobothria. Chelal trichobothria <italic>Eb<sub>3</sub></italic> located in proximal half of manus between trichobothria <italic>Dt</italic> and <italic>Db</italic>, chela with four ventral trichobothria; chela with an average length/width ratio of 1.9 in males (<italic>n</italic> = 4 adults) and 2.4 in females (<italic>n</italic> = 3 adults); pedipalp movable finger with ca. four or five <abbrev xmlns:xlink="http://www.w3.org/1999/xlink" xlink:title="inner denticles" id="ABBRID0E53BG" xlink:type="simple">ID</abbrev>, 10–14 <abbrev xmlns:xlink="http://www.w3.org/1999/xlink" xlink:title="inner accessory denticles" id="ABBRID0EC4BG" xlink:type="simple">IAD</abbrev>, 44–45 <abbrev xmlns:xlink="http://www.w3.org/1999/xlink" xlink:title="median denticles" id="ABBRID0EG4BG" xlink:type="simple">MD</abbrev>, and seven or eight <abbrev xmlns:xlink="http://www.w3.org/1999/xlink" xlink:title="outer denticles" id="ABBRID0EK4BG" xlink:type="simple">OD</abbrev> present; pedipalp chelal fingers on adult males and females scalloped, usually more strongly in male. Pectinal teeth count 8–11 (usually 10) in four males and seven or eight (usually seven) in three females, fulcra present; pectinal with three marginal and five or six middle lamellae. Telson bulbous and granulate, annular ring present.</p></tp:treatment-sec><tp:treatment-sec sec-type="etymology" id="SECID0EO4BG"><title>Etymology.</title><p>Patronym in honor of Prof. Wilson R. Lourenço, who significantly contributed to scorpion research.</p></tp:treatment-sec><tp:treatment-sec sec-type="description" id="SECID0ET4BG"><title>Description</title><p>(based on holotype: Ar.-<abbrev xmlns:xlink="http://www.w3.org/1999/xlink" content-type="institution" xlink:title="Museum of Hebei University, Baoding, China" id="ABBRID0EZ4BG" xlink:type="simple">MHBU</abbrev>-ScXZRKZ2107260101).</p><p><bold><italic>Coloration</italic></bold> (Figs <xref ref-type="fig" rid="F9">65</xref>, <xref ref-type="fig" rid="F9">66</xref>; after one year of preservation in alcohol): Carapace, dark red-brown. Median and lateral ocular tubercles dark brown. Tergites and metasomal segments dark red-brown to dark brown. Vesicle dark brown, with brown aculeus. Chelicerae dark brown; with the fingers dark brown and gradually lighter toward the tip. Pedipalps dark red-brown. Legs dark brown. Tarsal claws yellowish brown. Sternum, genital operculum, and sternites yellowish brown. Pectinal teeth yellowish.</p></tp:treatment-sec><tp:treatment-sec sec-type="Morphology" id="SECID0EN5BG"><title>Morphology.</title><p><bold><italic>Prosoma</italic></bold> (Figs <xref ref-type="fig" rid="F10">69</xref>, <xref ref-type="fig" rid="F10">70</xref>): Carapace with dense, coarse granules; shallow anterior median furrow; broad and flat lateral furrow; posterior median furrow broad and deep. Median ocular tubercle high and coarse, with a shallow median furrow, median eyes situated anteriorly compared to center of carapace; three pairs of lateral ocelli, posterior smallest, some large granules near lateral ocelli, and presence of smooth oval area behind the lateral ocular tubercle.</p><p><bold><italic>Mesosoma</italic></bold>: Integument coarse. Tergites sparsely covered with large coarse granules, posterior part of tergites with larger granules; tergites III–VI with a median carina; tergite VII with two pairs of lateral carinae (outside lateral carinae degenerated) (Fig. <xref ref-type="fig" rid="F10">76</xref>). Sternum quinquangular with few setae (Fig. <xref ref-type="fig" rid="F10">75</xref>). Genital operculum subtriangular with genital papillae protruding (Fig. <xref ref-type="fig" rid="F10">75</xref>). Pectinal teeth count 8/9, fulcra present (Fig. <xref ref-type="fig" rid="F10">75</xref>). Sternites, segments III–VI are smooth and shiny with few setae, segment VII with four smooth carinae of big granules and few setae.</p><p><bold><italic>Metasoma</italic></bold>: Integument coarse with few setae. Segments II–V longer than wide; segments I–V with respectively 10-8-8-8-7 granular carinae, segments II–IV all dorsal carinae gradually become strongly serrated; segment V carinae with smaller granules dorsally and larger serration ventrally. Vesicle with few setae and granules (Fig. <xref ref-type="fig" rid="F11">79</xref>).</p><p><bold><italic>Pedipalps</italic></bold>: Integument with smooth granules and few setae, especially the granules are larger on dorsal and external surfaces of chelae. Femur with external, dorsointernal, dorsoexternal, ventrointernal, ventroexternalcarinae granulated, and internal carinae crenulated (Fig. <xref ref-type="fig" rid="F11">80</xref>). Patella with dorsointernal, ventrointernal, ventroexternal, and external carinae with smooth granules; two spinoid granules present on the internal aspect, the ventral internal spinoid granule being much larger than the dorsointernal one (Figs <xref ref-type="fig" rid="F11">81–83</xref>). Trichobothrial pattern C, neobothriotaxic (Vachon, 1974); patella with 17 external trichobothria (5 <italic>eb</italic>, 2 <italic>esb</italic>, 2 <italic>em</italic>, 4 <italic>est</italic>, 4 <italic>et</italic>), 9 (right) and 9 (left) ventral trichobothria (Figs <xref ref-type="fig" rid="F11">82</xref>, <xref ref-type="fig" rid="F11">83</xref>). Chela very thick, with four ventral trichobothria, all carinae are granular and coalesced except the dorsal secondary, subdigital, dorsal internal, interomedian, and ventromedian carinae vestigial; fingers scalloped, with a pronounced lobe in the movable finger and a corresponding notch in the fixed finger (Figs <xref ref-type="fig" rid="F12">89–92</xref>).</p><p><bold><italic>Legs</italic></bold>: Integument coarse with few setae except ventral aspects of coxae, trochanters, femurs, and patellae smooth. Trochanter dorsal with few granules and few setae. Femur dorsal with few granules. Patella internally with a dentate carina. Tibiae without spurs (Fig. <xref ref-type="fig" rid="F12">96</xref>). Basitarsus with spurs and two lateral pedal spurs (Fig. <xref ref-type="fig" rid="F12">96</xref>). Tarsus ventrally with a row of spinules (Fig. <xref ref-type="fig" rid="F12">96</xref>). Tarsal ungues curved and hook-like (Fig. <xref ref-type="fig" rid="F12">96</xref>).</p><p><bold><italic>Chelicerae</italic></bold> (Fig. <xref ref-type="fig" rid="F10">71</xref>): Integument smooth and shiny, dorsal with irregular pattern, ventrally with long hairs. Fixed finger of chelicera with three large triangular teeth on inner margin; ventral of movable finger with six teeth on inner margin, dorsal of movable finger with four teeth on inner margin.</p></tp:treatment-sec><tp:treatment-sec sec-type="variation" id="SECID0EKCAI"><title>Variation.</title><p>Feature figures of adult females are provided (Figs <xref ref-type="fig" rid="F9">67</xref>, <xref ref-type="fig" rid="F9">68</xref>, <xref ref-type="fig" rid="F10">72–74</xref>, <xref ref-type="fig" rid="F10">77</xref>, <xref ref-type="fig" rid="F10">78</xref>, <xref ref-type="fig" rid="F11">84–88</xref>, <xref ref-type="fig" rid="F12">93–95</xref>). Number (left/right) of trichobothria on the ventral surface of the pedipalp patellae: females with 9/9 (<italic>n</italic> = 2) and 8/9 (<italic>n</italic> = 1), males with 9/9 (<italic>n</italic> = 4). Number of pectinal teeth: females with 7/7 (<italic>n</italic> = 2) and 7/8 (<italic>n</italic> = 1), males with 8/9 (<italic>n</italic> = 1), 10/10 (<italic>n</italic> = 2), and 10/11 (<italic>n</italic> = 1). Chela with an average length/width ratio of 1.9 in males (<italic>n</italic> = 4) and 2.4 in females (<italic>n</italic> = 3), male pedipalp chela fingers stronger curved than females, lobe and corresponding notch reduced in females. Measurements provided in Table <xref ref-type="table" rid="T1">1</xref>. One female specimen (mistakenly identified as <italic><tp:taxon-name><tp:taxon-name-part taxon-name-part-type="genus" reg="Scorpiops">S.</tp:taxon-name-part><tp:taxon-name-part taxon-name-part-type="species" reg="tibetanus">tibetanus</tp:taxon-name-part></tp:taxon-name></italic> in <xref ref-type="bibr" rid="B3">Di et al. (2013)</xref>; not examined): body length 45.2 mm, patella with nine ventral trichobothria, pectinal teeth count 7/7.</p></tp:treatment-sec><tp:treatment-sec sec-type="habitat" id="SECID0ETEAI"><title>Habitat.</title><p>Found under stones in dry mountain boscage in Shigatse City, ~ 3889 m elevation.</p></tp:treatment-sec><tp:treatment-sec sec-type="distribution" id="SECID0EYEAI"><title>Distribution.</title><p>Rikaze City, Xizang, China (Fig. <xref ref-type="fig" rid="F13">97</xref>).</p></tp:treatment-sec><tp:treatment-sec sec-type="remarks" id="SECID0ECFAI"><title>Remarks.</title><p><italic><tp:taxon-name><tp:taxon-name-part taxon-name-part-type="genus" reg="Scorpiops">Scorpiops</tp:taxon-name-part><tp:taxon-name-part taxon-name-part-type="species" reg="atomatus">atomatus</tp:taxon-name-part></tp:taxon-name></italic> is similar to the new species, but can be readily distinguished based on the following combination of characters: (i) the pectinal teeth count 8–11 (with 10–11 (usually 11) in males and eight or nine (usually nine) in females) in <italic><tp:taxon-name><tp:taxon-name-part taxon-name-part-type="genus" reg="Scorpiops">S.</tp:taxon-name-part><tp:taxon-name-part taxon-name-part-type="species" reg="atomatus">atomatus</tp:taxon-name-part></tp:taxon-name></italic>, while there are 7–11 (with 8–11 (usually 10) in males and seven or eight (usually seven) in females) in <italic><tp:taxon-name><tp:taxon-name-part taxon-name-part-type="genus" reg="Scorpiops">S.</tp:taxon-name-part><tp:taxon-name-part taxon-name-part-type="species" reg="lourencoi">lourencoi</tp:taxon-name-part></tp:taxon-name></italic> sp. nov. (ii) length of adults 40–45 mm in <italic><tp:taxon-name><tp:taxon-name-part taxon-name-part-type="genus" reg="Scorpiops">S.</tp:taxon-name-part><tp:taxon-name-part taxon-name-part-type="species" reg="atomatus">atomatus</tp:taxon-name-part></tp:taxon-name></italic>, while the length of adults 45–50 mm in <italic><tp:taxon-name><tp:taxon-name-part taxon-name-part-type="genus" reg="Scorpiops">S.</tp:taxon-name-part><tp:taxon-name-part taxon-name-part-type="species" reg="lourencoi">lourencoi</tp:taxon-name-part></tp:taxon-name></italic> sp. nov. (iii) chela with an average length/width ratio of 2.3 in males (<italic>n</italic> = 2 adults) and 2.5 in females (<italic>n</italic> = 3 adults) in <italic><tp:taxon-name><tp:taxon-name-part taxon-name-part-type="genus" reg="Scorpiops">S.</tp:taxon-name-part><tp:taxon-name-part taxon-name-part-type="species" reg="atomatus">atomatus</tp:taxon-name-part></tp:taxon-name></italic>, while 1.9 in males (<italic>n</italic>= 4 adults) and 2.4 in females (<italic>n</italic> = 3 adults) in <italic><tp:taxon-name><tp:taxon-name-part taxon-name-part-type="genus" reg="Scorpiops">S.</tp:taxon-name-part><tp:taxon-name-part taxon-name-part-type="species" reg="lourencoi">lourencoi</tp:taxon-name-part></tp:taxon-name></italic> sp. nov. (iv) chela surface with small granules in <italic><tp:taxon-name><tp:taxon-name-part taxon-name-part-type="genus" reg="Scorpiops">S.</tp:taxon-name-part><tp:taxon-name-part taxon-name-part-type="species" reg="atomatus">atomatus</tp:taxon-name-part></tp:taxon-name></italic>, while large granules in <italic><tp:taxon-name><tp:taxon-name-part taxon-name-part-type="genus" reg="Scorpiops">S.</tp:taxon-name-part><tp:taxon-name-part taxon-name-part-type="species" reg="lourencoi">lourencoi</tp:taxon-name-part></tp:taxon-name></italic> sp. nov.</p><fig id="F9" position="float" orientation="portrait"><object-id xmlns:xlink="http://www.w3.org/1999/xlink" content-type="doi" xlink:type="simple">10.3897/zookeys.1132.87364.figures65-68</object-id><object-id xmlns:xlink="http://www.w3.org/1999/xlink" content-type="arpha" xlink:type="simple">A38169EA-7DDC-52CA-AF9B-AE5B78FF7B1C</object-id><label>Figures 65–68.</label><caption><p><italic><tp:taxon-name><tp:taxon-name-part taxon-name-part-type="genus" reg="Scorpiops">Scorpiops</tp:taxon-name-part><tp:taxon-name-part taxon-name-part-type="species" reg="lourencoi">lourencoi</tp:taxon-name-part></tp:taxon-name></italic> sp. nov. from Rikaze City <bold>65, 66</bold> male (Ar.-<abbrev xmlns:xlink="http://www.w3.org/1999/xlink" content-type="institution" xlink:title="Museum of Hebei University, Baoding, China" id="ABBRID0EIJAI" xlink:type="simple">MHBU</abbrev>-ScXZRKZ2107260101), dorsal and ventral views <bold>67, 68</bold> female (Ar.-<abbrev xmlns:xlink="http://www.w3.org/1999/xlink" content-type="institution" xlink:title="Museum of Hebei University, Baoding, China" id="ABBRID0EPJAI" xlink:type="simple">MHBU</abbrev>-ScXZRKZ2107260102), dorsal and ventral views. Scale bars: 12.0 mm.</p></caption><graphic xmlns:xlink="http://www.w3.org/1999/xlink" xlink:href="zookeys-1132-189_article-87364__-g009.jpg" position="float" orientation="portrait" xlink:type="simple" id="oo_775978.jpg"><uri content-type="original_file" xlink:type="simple">https://binary.pensoft.net/fig/775978</uri></graphic></fig><fig id="F10" position="float" orientation="portrait"><object-id xmlns:xlink="http://www.w3.org/1999/xlink" content-type="doi" xlink:type="simple">10.3897/zookeys.1132.87364.figures69-78</object-id><object-id xmlns:xlink="http://www.w3.org/1999/xlink" content-type="arpha" xlink:type="simple">8A47AC55-5EA5-55A7-9D9D-8FD98AC0DEC1</object-id><label>Figures 69–78.</label><caption><p><italic><tp:taxon-name><tp:taxon-name-part taxon-name-part-type="genus" reg="Scorpiops">Scorpiops</tp:taxon-name-part><tp:taxon-name-part taxon-name-part-type="species" reg="lourencoi">lourencoi</tp:taxon-name-part></tp:taxon-name></italic> sp. nov. from Rikaze City <bold>69, 70, 71, 75, 76</bold> male (Ar.-<abbrev xmlns:xlink="http://www.w3.org/1999/xlink" content-type="institution" xlink:title="Museum of Hebei University, Baoding, China" id="ABBRID0EOKAI" xlink:type="simple">MHBU</abbrev>-ScXZRKZ2107260101) <bold>72, 73, 74, 77, 78</bold> female (Ar.-<abbrev xmlns:xlink="http://www.w3.org/1999/xlink" content-type="institution" xlink:title="Museum of Hebei University, Baoding, China" id="ABBRID0EVKAI" xlink:type="simple">MHBU</abbrev>-ScXZRKZ2107260102) <bold>69, 77</bold> carapace <bold>70, 73</bold> eyes and nearby area <bold>71, 74</bold> chelicera dorsal surface <bold>75, 77</bold> sternum, genital operculum, and pectines <bold>76, 78</bold> tergites. Scale bars: 2.0 mm.</p></caption><graphic xmlns:xlink="http://www.w3.org/1999/xlink" xlink:href="zookeys-1132-189_article-87364__-g010.jpg" position="float" orientation="portrait" xlink:type="simple" id="oo_775979.jpg"><uri content-type="original_file" xlink:type="simple">https://binary.pensoft.net/fig/775979</uri></graphic></fig><fig id="F11" position="float" orientation="portrait"><object-id xmlns:xlink="http://www.w3.org/1999/xlink" content-type="doi" xlink:type="simple">10.3897/zookeys.1132.87364.figures79-88</object-id><object-id xmlns:xlink="http://www.w3.org/1999/xlink" content-type="arpha" xlink:type="simple">5DFBFCCF-8A27-5B41-AC1D-9AB5E51C3D02</object-id><label>Figures 79–88.</label><caption><p><italic><tp:taxon-name><tp:taxon-name-part taxon-name-part-type="genus" reg="Scorpiops">Scorpiops</tp:taxon-name-part><tp:taxon-name-part taxon-name-part-type="species" reg="lourencoi">lourencoi</tp:taxon-name-part></tp:taxon-name></italic> sp. nov. from Rikaze City <bold>79–83</bold> male (Ar.-<abbrev xmlns:xlink="http://www.w3.org/1999/xlink" content-type="institution" xlink:title="Museum of Hebei University, Baoding, China" id="ABBRID0E5LAI" xlink:type="simple">MHBU</abbrev>-ScXZRKZ2107260101) <bold>84–88</bold> female (Ar.-<abbrev xmlns:xlink="http://www.w3.org/1999/xlink" content-type="institution" xlink:title="Museum of Hebei University, Baoding, China" id="ABBRID0EFMAI" xlink:type="simple">MHBU</abbrev>-ScXZRKZ2107260102) <bold>79, 84</bold> telson, lateral surface <bold>80, 85</bold> femur dorsal surface <bold>81–83, 86–88</bold> patella dorsal, external, and ventral surfaces. Green dots showing trichobothrial patterns of pedipalps. Scale bars: 2.0 mm.</p></caption><graphic xmlns:xlink="http://www.w3.org/1999/xlink" xlink:href="zookeys-1132-189_article-87364__-g011.jpg" position="float" orientation="portrait" xlink:type="simple" id="oo_775980.jpg"><uri content-type="original_file" xlink:type="simple">https://binary.pensoft.net/fig/775980</uri></graphic></fig><fig id="F12" position="float" orientation="portrait"><object-id xmlns:xlink="http://www.w3.org/1999/xlink" content-type="doi" xlink:type="simple">10.3897/zookeys.1132.87364.figures89-96</object-id><object-id xmlns:xlink="http://www.w3.org/1999/xlink" content-type="arpha" xlink:type="simple">C4E5A553-7D5D-51EF-A507-050F97AD089F</object-id><label>Figures 89–96.</label><caption><p><italic><tp:taxon-name><tp:taxon-name-part taxon-name-part-type="genus" reg="Scorpiops">Scorpiops</tp:taxon-name-part><tp:taxon-name-part taxon-name-part-type="species" reg="lourencoi">lourencoi</tp:taxon-name-part></tp:taxon-name></italic> sp. nov. from Rikaze City <bold>89–92, 96</bold> male (Ar.-<abbrev xmlns:xlink="http://www.w3.org/1999/xlink" content-type="institution" xlink:title="Museum of Hebei University, Baoding, China" id="ABBRID0EKNAI" xlink:type="simple">MHBU</abbrev>-ScXZRKZ2107260101) <bold>93–95</bold> female (Ar.-<abbrev xmlns:xlink="http://www.w3.org/1999/xlink" content-type="institution" xlink:title="Museum of Hebei University, Baoding, China" id="ABBRID0ERNAI" xlink:type="simple">MHBU</abbrev>-ScXZRKZ2107260102) <bold>89–91, 93–95</bold> chela dorsal, external, and ventral surfaces <bold>92</bold> dentate margin of movable finger under UV light, showing rows of granules <bold>96</bold> right leg I retrolateral surface. Green dots showing trichobothrial patterns of pedipalps. Scale bars: 2.0 mm.</p></caption><graphic xmlns:xlink="http://www.w3.org/1999/xlink" xlink:href="zookeys-1132-189_article-87364__-g012.jpg" position="float" orientation="portrait" xlink:type="simple" id="oo_775981.jpg"><uri content-type="original_file" xlink:type="simple">https://binary.pensoft.net/fig/775981</uri></graphic></fig><fig id="F13" position="float" orientation="portrait"><object-id xmlns:xlink="http://www.w3.org/1999/xlink" content-type="doi" xlink:type="simple">10.3897/zookeys.1132.87364.figure97</object-id><object-id xmlns:xlink="http://www.w3.org/1999/xlink" content-type="arpha" xlink:type="simple">78B0A5A4-2DE3-5114-9CBD-4EC9432E30E6</object-id><label>Figure 97.</label><caption><p>Distribution of <italic><tp:taxon-name><tp:taxon-name-part taxon-name-part-type="genus" reg="Scorpiops">S.</tp:taxon-name-part><tp:taxon-name-part taxon-name-part-type="species" reg="atomatus">atomatus</tp:taxon-name-part></tp:taxon-name></italic> (circle and diamond), <italic><tp:taxon-name><tp:taxon-name-part taxon-name-part-type="genus" reg="Scorpiops">S.</tp:taxon-name-part><tp:taxon-name-part taxon-name-part-type="species" reg="tibetanus">tibetanus</tp:taxon-name-part></tp:taxon-name></italic> (pentagon and square), <italic><tp:taxon-name><tp:taxon-name-part taxon-name-part-type="genus" reg="Scorpiops">S.</tp:taxon-name-part><tp:taxon-name-part taxon-name-part-type="species" reg="lourencoi">lourencoi</tp:taxon-name-part></tp:taxon-name></italic> sp. nov. (triangle), and the location of Qushui Bridge and Chaksam Ferry (star) in Xizang, China.</p></caption><graphic xmlns:xlink="http://www.w3.org/1999/xlink" xlink:href="zookeys-1132-189_article-87364__-g013.jpg" position="float" orientation="portrait" xlink:type="simple" id="oo_775982.jpg"><uri content-type="original_file" xlink:type="simple">https://binary.pensoft.net/fig/775982</uri></graphic></fig></tp:treatment-sec><tp:treatment-sec><!--Section generated to contain objects referenced in tp:taxon-treatment.--><table-wrap id="T1" position="float" orientation="portrait"><label>Table 1.</label><caption><p>Measurements (in mm) of <italic><tp:taxon-name><tp:taxon-name-part taxon-name-part-type="genus" reg="Scorpiops">S.</tp:taxon-name-part><tp:taxon-name-part taxon-name-part-type="species" reg="atomatus">atomatus</tp:taxon-name-part></tp:taxon-name></italic>, <italic><tp:taxon-name><tp:taxon-name-part taxon-name-part-type="genus" reg="Scorpiops">S.</tp:taxon-name-part><tp:taxon-name-part taxon-name-part-type="species" reg="tibetanus">tibetanus</tp:taxon-name-part></tp:taxon-name></italic>, and <italic><tp:taxon-name><tp:taxon-name-part taxon-name-part-type="genus" reg="Scorpiops">S.</tp:taxon-name-part><tp:taxon-name-part taxon-name-part-type="species" reg="lourencoi">lourencoi</tp:taxon-name-part></tp:taxon-name></italic> sp. nov.</p></caption><table id="TID0EI5AG" rules="all"><tbody><tr><th rowspan="1" colspan="1">Species Contents</th><th rowspan="1" colspan="2">
                      <italic>
                        <tp:taxon-name><tp:taxon-name-part taxon-name-part-type="genus" reg="Scorpiops">S.</tp:taxon-name-part><tp:taxon-name-part taxon-name-part-type="species" reg="atomatus">atomatus</tp:taxon-name-part></tp:taxon-name>
                      </italic>
                    </th><th rowspan="1" colspan="2">
                      <italic>
                        <tp:taxon-name><tp:taxon-name-part taxon-name-part-type="genus" reg="Scorpiops">S.</tp:taxon-name-part><tp:taxon-name-part taxon-name-part-type="species" reg="tibetanus">tibetanus</tp:taxon-name-part></tp:taxon-name>
                      </italic>
                    </th><th rowspan="1" colspan="2"><italic><tp:taxon-name><tp:taxon-name-part taxon-name-part-type="genus" reg="Scorpiops">S.</tp:taxon-name-part><tp:taxon-name-part taxon-name-part-type="species" reg="lourencoi">lourencoi</tp:taxon-name-part></tp:taxon-name></italic> sp. nov.</th></tr><tr><th rowspan="1" colspan="1">Sex</th><th rowspan="1" colspan="1">Male ScXZLX 1705060101</th><th rowspan="1" colspan="1">Female ScXZLX 1705060102</th><th rowspan="1" colspan="1">Male ScXZQS 1907200101</th><th rowspan="1" colspan="1">Female ScXZQS 1907200102</th><th rowspan="1" colspan="1">Male (holotype) ScXZRKZ 2107260101</th><th rowspan="1" colspan="1">Female (paratype) ScXZRKZ 2107260102</th></tr><tr><td rowspan="1" colspan="1">Total length:</td><td rowspan="1" colspan="1">42.5</td><td rowspan="1" colspan="1">40.3</td><td rowspan="1" colspan="1">57.3</td><td rowspan="1" colspan="1">52.7</td><td rowspan="1" colspan="1">46.7</td><td rowspan="1" colspan="1">47.3</td></tr><tr><td rowspan="1" colspan="7">Carapace:</td></tr><tr><td rowspan="1" colspan="1">– Length</td><td rowspan="1" colspan="1">6.6</td><td rowspan="1" colspan="1">6.8</td><td rowspan="1" colspan="1">7.7</td><td rowspan="1" colspan="1">7.3</td><td rowspan="1" colspan="1">6.5</td><td rowspan="1" colspan="1">6.7</td></tr><tr><td rowspan="1" colspan="1">– Anterior width</td><td rowspan="1" colspan="1">4.1</td><td rowspan="1" colspan="1">4.1</td><td rowspan="1" colspan="1">3.9</td><td rowspan="1" colspan="1">3.9</td><td rowspan="1" colspan="1">3.6</td><td rowspan="1" colspan="1">3.7</td></tr><tr><td rowspan="1" colspan="1">– Posterior width</td><td rowspan="1" colspan="1">6.9</td><td rowspan="1" colspan="1">7.3</td><td rowspan="1" colspan="1">7.8</td><td rowspan="1" colspan="1">7.6</td><td rowspan="1" colspan="1">6.7</td><td rowspan="1" colspan="1">6.9</td></tr><tr><td rowspan="1" colspan="7">Mesosomal segments:</td></tr><tr><td rowspan="1" colspan="1">– Length</td><td rowspan="1" colspan="1">11.6</td><td rowspan="1" colspan="1">10.9</td><td rowspan="1" colspan="1">14.7</td><td rowspan="1" colspan="1">15.0</td><td rowspan="1" colspan="1">14.1</td><td rowspan="1" colspan="1">14.9</td></tr><tr><td rowspan="1" colspan="7">Metasomal segment I:</td></tr><tr><td rowspan="1" colspan="1">– Length</td><td rowspan="1" colspan="1">2.5</td><td rowspan="1" colspan="1">2.4</td><td rowspan="1" colspan="1">3.6</td><td rowspan="1" colspan="1">3.0</td><td rowspan="1" colspan="1">2.7</td><td rowspan="1" colspan="1">2.7</td></tr><tr><td rowspan="1" colspan="1">– Width</td><td rowspan="1" colspan="1">2.5</td><td rowspan="1" colspan="1">2.4</td><td rowspan="1" colspan="1">4.1</td><td rowspan="1" colspan="1">3.6</td><td rowspan="1" colspan="1">3.0</td><td rowspan="1" colspan="1">2.8</td></tr><tr><td rowspan="1" colspan="1">– Depth</td><td rowspan="1" colspan="1">2.1</td><td rowspan="1" colspan="1">2.0</td><td rowspan="1" colspan="1">2.9</td><td rowspan="1" colspan="1">2.5</td><td rowspan="1" colspan="1">2.1</td><td rowspan="1" colspan="1">2.0</td></tr><tr><td rowspan="1" colspan="7">Metasomal segment II:</td></tr><tr><td rowspan="1" colspan="1">– Length</td><td rowspan="1" colspan="1">2.9</td><td rowspan="1" colspan="1">2.6</td><td rowspan="1" colspan="1">4.3</td><td rowspan="1" colspan="1">3.7</td><td rowspan="1" colspan="1">3.2</td><td rowspan="1" colspan="1">3.1</td></tr><tr><td rowspan="1" colspan="1">– Width</td><td rowspan="1" colspan="1">2.1</td><td rowspan="1" colspan="1">2.1</td><td rowspan="1" colspan="1">3.6</td><td rowspan="1" colspan="1">3.2</td><td rowspan="1" colspan="1">2.7</td><td rowspan="1" colspan="1">2.6</td></tr><tr><td rowspan="1" colspan="1">– Depth</td><td rowspan="1" colspan="1">2.0</td><td rowspan="1" colspan="1">2.0</td><td rowspan="1" colspan="1">3.4</td><td rowspan="1" colspan="1">3.0</td><td rowspan="1" colspan="1">2.3</td><td rowspan="1" colspan="1">2.1</td></tr><tr><td rowspan="1" colspan="7">Metasomal segment III:</td></tr><tr><td rowspan="1" colspan="1">– Length</td><td rowspan="1" colspan="1">3.0</td><td rowspan="1" colspan="1">2.8</td><td rowspan="1" colspan="1">5.0</td><td rowspan="1" colspan="1">4.4</td><td rowspan="1" colspan="1">3.7</td><td rowspan="1" colspan="1">3.7</td></tr><tr><td rowspan="1" colspan="1">– Width</td><td rowspan="1" colspan="1">2.1</td><td rowspan="1" colspan="1">2.0</td><td rowspan="1" colspan="1">3.6</td><td rowspan="1" colspan="1">3.0</td><td rowspan="1" colspan="1">2.7</td><td rowspan="1" colspan="1">2.6</td></tr><tr><td rowspan="1" colspan="1">– Depth</td><td rowspan="1" colspan="1">2.2</td><td rowspan="1" colspan="1">2.1</td><td rowspan="1" colspan="1">3.2</td><td rowspan="1" colspan="1">2.7</td><td rowspan="1" colspan="1">2.3</td><td rowspan="1" colspan="1">2.1</td></tr><tr><td rowspan="1" colspan="7">Metasomal segment IV:</td></tr><tr><td rowspan="1" colspan="1">– Length</td><td rowspan="1" colspan="1">3.5</td><td rowspan="1" colspan="1">3.3</td><td rowspan="1" colspan="1">5.5</td><td rowspan="1" colspan="1">5.2</td><td rowspan="1" colspan="1">3.9</td><td rowspan="1" colspan="1">3.8</td></tr><tr><td rowspan="1" colspan="1">– Width</td><td rowspan="1" colspan="1">2.0</td><td rowspan="1" colspan="1">1.9</td><td rowspan="1" colspan="1">3.2</td><td rowspan="1" colspan="1">2.8</td><td rowspan="1" colspan="1">2.4</td><td rowspan="1" colspan="1">2.4</td></tr><tr><td rowspan="1" colspan="1">– Depth</td><td rowspan="1" colspan="1">1.9</td><td rowspan="1" colspan="1">1.9</td><td rowspan="1" colspan="1">2.9</td><td rowspan="1" colspan="1">2.7</td><td rowspan="1" colspan="1">2.2</td><td rowspan="1" colspan="1">2.1</td></tr><tr><td rowspan="1" colspan="7">Metasomal segment V:</td></tr><tr><td rowspan="1" colspan="1">– Length</td><td rowspan="1" colspan="1">6.0</td><td rowspan="1" colspan="1">5.6</td><td rowspan="1" colspan="1">8.3</td><td rowspan="1" colspan="1">7.4</td><td rowspan="1" colspan="1">6.1</td><td rowspan="1" colspan="1">5.9</td></tr><tr><td rowspan="1" colspan="1">– Width</td><td rowspan="1" colspan="1">2.0</td><td rowspan="1" colspan="1">1.9</td><td rowspan="1" colspan="1">2.6</td><td rowspan="1" colspan="1">2.1</td><td rowspan="1" colspan="1">2.1</td><td rowspan="1" colspan="1">2.0</td></tr><tr><td rowspan="1" colspan="1">– Depth</td><td rowspan="1" colspan="1">1.9</td><td rowspan="1" colspan="1">1.7</td><td rowspan="1" colspan="1">2.7</td><td rowspan="1" colspan="1">2.2</td><td rowspan="1" colspan="1">1.8</td><td rowspan="1" colspan="1">1.8</td></tr><tr><td rowspan="1" colspan="7">Telson:</td></tr><tr><td rowspan="1" colspan="1">– Length</td><td rowspan="1" colspan="1">6.4</td><td rowspan="1" colspan="1">5.9</td><td rowspan="1" colspan="1">8.2</td><td rowspan="1" colspan="1">7.3</td><td rowspan="1" colspan="1">6.5</td><td rowspan="1" colspan="1">6.5</td></tr><tr><td rowspan="1" colspan="1">– Width</td><td rowspan="1" colspan="1">2.4</td><td rowspan="1" colspan="1">2.4</td><td rowspan="1" colspan="1">3.3</td><td rowspan="1" colspan="1">2.8</td><td rowspan="1" colspan="1">2.7</td><td rowspan="1" colspan="1">2.2</td></tr><tr><td rowspan="1" colspan="1">– Depth</td><td rowspan="1" colspan="1">2.4</td><td rowspan="1" colspan="1">2.2</td><td rowspan="1" colspan="1">3.1</td><td rowspan="1" colspan="1">2.8</td><td rowspan="1" colspan="1">2.5</td><td rowspan="1" colspan="1">2.2</td></tr><tr><td rowspan="1" colspan="7">Pedipalp femur:</td></tr><tr><td rowspan="1" colspan="1">– Length</td><td rowspan="1" colspan="1">5.6</td><td rowspan="1" colspan="1">5.6</td><td rowspan="1" colspan="1">5.4</td><td rowspan="1" colspan="1">4.8</td><td rowspan="1" colspan="1">4.9</td><td rowspan="1" colspan="1">4.8</td></tr><tr><td rowspan="1" colspan="1">– Width</td><td rowspan="1" colspan="1">2.5</td><td rowspan="1" colspan="1">2.6</td><td rowspan="1" colspan="1">2.6</td><td rowspan="1" colspan="1">2.3</td><td rowspan="1" colspan="1">2.5</td><td rowspan="1" colspan="1">2.4</td></tr><tr><td rowspan="1" colspan="1">– Depth</td><td rowspan="1" colspan="1">1.5</td><td rowspan="1" colspan="1">1.5</td><td rowspan="1" colspan="1">2.2</td><td rowspan="1" colspan="1">2.1</td><td rowspan="1" colspan="1">1.9</td><td rowspan="1" colspan="1">1.8</td></tr><tr><td rowspan="1" colspan="7">Pedipalp patella:</td></tr><tr><td rowspan="1" colspan="1">– Length</td><td rowspan="1" colspan="1">5.3</td><td rowspan="1" colspan="1">5.7</td><td rowspan="1" colspan="1">6.2</td><td rowspan="1" colspan="1">5.8</td><td rowspan="1" colspan="1">5.2</td><td rowspan="1" colspan="1">5.4</td></tr><tr><td rowspan="1" colspan="1">– Width</td><td rowspan="1" colspan="1">3.2</td><td rowspan="1" colspan="1">3.3</td><td rowspan="1" colspan="1">2.7</td><td rowspan="1" colspan="1">2.6</td><td rowspan="1" colspan="1">2.7</td><td rowspan="1" colspan="1">2.1</td></tr><tr><td rowspan="1" colspan="1">– Depth</td><td rowspan="1" colspan="1">2.4</td><td rowspan="1" colspan="1">2.2</td><td rowspan="1" colspan="1">2.6</td><td rowspan="1" colspan="1">2.6</td><td rowspan="1" colspan="1">2.5</td><td rowspan="1" colspan="1">2.4</td></tr><tr><td rowspan="1" colspan="7">Chela:</td></tr><tr><td rowspan="1" colspan="1">– Length</td><td rowspan="1" colspan="1">11.3</td><td rowspan="1" colspan="1">11.3</td><td rowspan="1" colspan="1">11.5</td><td rowspan="1" colspan="1">10.9</td><td rowspan="1" colspan="1">9.9</td><td rowspan="1" colspan="1">10.4</td></tr><tr><td rowspan="1" colspan="1">– Width (manus)</td><td rowspan="1" colspan="1">4.9</td><td rowspan="1" colspan="1">4.5</td><td rowspan="1" colspan="1">5.6</td><td rowspan="1" colspan="1">5.3</td><td rowspan="1" colspan="1">5.3</td><td rowspan="1" colspan="1">4.4</td></tr><tr><td rowspan="1" colspan="1">– Depth (manus)</td><td rowspan="1" colspan="1">3.1</td><td rowspan="1" colspan="1">2.9</td><td rowspan="1" colspan="1">4.0</td><td rowspan="1" colspan="1">3.9</td><td rowspan="1" colspan="1">3.6</td><td rowspan="1" colspan="1">3.3</td></tr><tr><td rowspan="1" colspan="7">Movable finger:</td></tr><tr><td rowspan="1" colspan="1">– Length</td><td rowspan="1" colspan="1">4.3</td><td rowspan="1" colspan="1">3.8</td><td rowspan="1" colspan="1">4.6</td><td rowspan="1" colspan="1">4.4</td><td rowspan="1" colspan="1">3.6</td><td rowspan="1" colspan="1">3.1</td></tr><tr><td rowspan="1" colspan="1">Pectinal teeth</td><td rowspan="1" colspan="1">10/11</td><td rowspan="1" colspan="1">9/9</td><td rowspan="1" colspan="1">7/7</td><td rowspan="1" colspan="1">5/4</td><td rowspan="1" colspan="1">8/9</td><td rowspan="1" colspan="1">7/8</td></tr></tbody></table></table-wrap></tp:treatment-sec><ref-list><ref id="B3"><mixed-citation xmlns:xlink="http://www.w3.org/1999/xlink" xlink:type="simple"><person-group><name name-style="western"><surname>Di</surname><given-names>ZY</given-names></name><name name-style="western"><surname>Xu</surname><given-names>XB</given-names></name><name name-style="western"><surname>Cao</surname><given-names>ZJ</given-names></name><name name-style="western"><surname>Wu</surname><given-names>YL</given-names></name><name name-style="western"><surname>Li</surname><given-names>WX</given-names></name></person-group> (<year>2013</year>) <article-title>Notes on the scorpions (<tp:taxon-name><tp:taxon-name-part taxon-name-part-type="class">Arachnida</tp:taxon-name-part></tp:taxon-name>, <tp:taxon-name><tp:taxon-name-part taxon-name-part-type="order">Scorpiones</tp:taxon-name-part></tp:taxon-name>) from Tibet with the redescription of <italic><tp:taxon-name><tp:taxon-name-part taxon-name-part-type="genus">Scorpiops</tp:taxon-name-part><tp:taxon-name-part taxon-name-part-type="species">jendeki</tp:taxon-name-part></tp:taxon-name></italic> Kovařík, 2000 (<tp:taxon-name><tp:taxon-name-part taxon-name-part-type="order">Scorpiones</tp:taxon-name-part></tp:taxon-name>, <tp:taxon-name><tp:taxon-name-part taxon-name-part-type="family">Euscorpiidae</tp:taxon-name-part></tp:taxon-name>) from Yunnan (China).</article-title><source>ZooKeys</source><volume>301</volume>: <fpage>51</fpage>–<lpage>99</lpage>. <ext-link xlink:href="10.3897/zookeys.301.4608" ext-link-type="doi" xlink:type="simple">https://doi.org/10.3897/zookeys.301.4608</ext-link></mixed-citation></ref></ref-list></tp:taxon-treatment>
